# Supplementary material for: Gene Duplication and Gain in the Trematode Atriophallophorus winterbourni Contributes to Adaptation to Parasitism
Source: Genome Biol Evol. 2021 Jan 23;13(3):evab010. doi: 10.1093/gbe/evab010 (PMC7936022; doi:10.1093/gbe/evab010)
Supplement: evab010_Supplementary_Data [file evab010_supplementary_data.zip]

Archive with 5 entries (5 files):
- Atriophallophorus_compared_to_Opisthorchiata_Xiphidiata_ancestor.ipynb
- Each_ancestral_genome_reconstruction_until_Atriophallophorus.ipynb
- Extant_trematodes_compared_to_ancestral_trematode.ipynb
- Supplementary Information for Comparative genomics of parasitic worms - GBE_revisions_clean.pdf
- SupplementTables_comparativegenomicsofparasiticworms_revisions.xls.xlsx
