# Supplementary material for: Gene Duplication and Gain in the Trematode Atriophallophorus winterbourni Contributes to Adaptation to Parasitism
Source: Genome Biol Evol. 2021 Jan 23;13(3):evab010. doi: 10.1093/gbe/evab010 (PMC7936022; doi:10.1093/gbe/evab010)
Supplement: evab010_Supplementary_Data [file evab010_supplementary_data.zip › Atriophallophorus_compared_to_Opisthorchiata_Xiphidiata_ancestor.ipynb]

# %% [markdown]
# GO enrichment of duplicated, gained and retained genes in Atriophallophorus winterbourni since Opisthorchiata/Xiphidiata ancestor

# %% [markdown]
Here in this script we present how we performed GO enrichment analysis of duplicated, gained and retained genes in extant genome of Atriophallophorus winterbourni since the most recent ancestor (Opisthorchiata/Xiphidiata). We first perform a reconstruction of the ancestral genome and through vertical analysis we obtain lists of genes from the different classes. We then use OMA, Pannzer2 and EggNOG annotations of the A.winterbourni genome for GO enrichment analysis. We use Goatools for the analysis and the statistical tests.

# %% [markdown]
Load important libraries and perform an analysis with Pyham. For pyham to work, we need some basic files that we can get from the omastandalone output: 1) the species tree and 2) the orthoxml file. The species tree gives the relationship between species, and the orthoxml gives all the information about the orthologs, in a hierarchical format.

# %% [code]
import pandas as pd
import pyham
from collections import Counter
from Bio import SeqIO

#  OPTIONAL: only if you want to have the logger information printed
import logging
logging.basicConfig(level=logging.INFO, format="%(asctime)s %(name)-12s %(levelname)-8s %(message)s")

#set working directory
working_dir = 'C:/Users/nzaja/Documents/Onedrive/onedrivedocuments/'

# Read in a newick file as a taxonomy reference
#I run ham anaylsis
nwk_file = working_dir + "DB/EstimatedSpeciesTree.nwk"
orthoxml_file =  working_dir + "HierarchicalGroups.orthoxml"
ham_analysis = pyham.Ham(nwk_file, orthoxml_file, use_internal_name=True)

#make a dataframe with all the genes, from all the species

genome_filenames = [
"Atriophallophorus_red3.agouti.run1.all.maker.proteins.fa",
"Caenorhabditis_elegans.GCA_000002985.3_WBcel235_protein.fa",
"Clonorchis_sinensis_GCA_003604175.1_ASM360417v1_protein.fa",
"Ecchinococcus_granulosus_GCA_000524195.1_ASM52419v1_protein.fa",
"Echinococcus_multilocularis_GCA_000469725.3_EMULTI002_protein.fa",
"Echinostoma_caproni_GCA_900618425.1_Egypt_0011_upd_protein.fa",
"Fasciola_hepatica_GCA_002763495.2_1.0.allpaths.pg_protein.fa",
"Gyrodactylus_salaris_PRJNA244375.WBPS11_protein_fromwormbase.fa",
"Opisthorchis_felineus_GCA_004794785.1_ICG_Ofel_1.0_protein.fa",
"Opisthorchis_viverrini_GCA_001990785.1_1.0.pg.lrna_protein.fa",
"Pristionchus_pacificus_GCA_000180635.3_El_Paco_protein.fa",
"Schistosoma_bovis_GCA_003958945.1_ASM395894v1_protein.fa",
"Schistosoma_curassoni_GCA_900618015.1_Dakar_0011_upd_protein.fa",
"Schistosoma_haematobium_GCA_000699445.1_1.0_protein.fa",
"Schistosoma_japonicum_GCA_006368765.1_ASM636876v1_protein.fa",
"Schistosoma_mansoni_GCA_000237925.2_ASM23792v2_protein.fa",
"Schistosoma_mattheei_GCA_900617995.1_Denwood_0011_upd_protein.fa",
"Schistostoma_margrebowiei_GCA_900618395.1_Zambia_0011_upd_protein.fa",
"Taenia_solium_PRJNA170813.WBPS11.protein_frompubwormbase.fa",
"Trichobilharzia_regenti_GCA_900618515.1_v1_0_4_001_upd_protein.fa"]

# Create a dataframe that is going to contain all the information
all_df = pd.DataFrame()


for genome_filename in genome_filenames:
    #read in fasta file
    fasta_file = open(working_dir + "DB/"+ genome_filename)
    #initiate a dictionary to store the lengths of all the genes
    length_dict = {}

    #read each sequence in the fasta file
    for record in SeqIO.parse(fasta_file, 'fasta'):
        name = record.id
        seq = record.seq
        length_dict[name] = len(seq)
    
    #make a dataframe 
    df = pd.DataFrame.from_dict(length_dict, orient="index").reset_index()
    df.rename({"index":"gene", 0:"protein_len"}, inplace=True, axis=1)
    
    #add species
    df['species'] = genome_filename.split(".")[0]
    all_df = pd.concat([all_df, df])

#assign Opisthorchiata_Xiphidiata node species to a name
Opisthorchiata_Xiphidiata_genome_files=[
"Atriophallophorus_red3.agouti.run1.all.maker.proteins.fa",
"Clonorchis_sinensis_GCA_003604175.1_ASM360417v1_protein.fa",
"Opisthorchis_felineus_GCA_004794785.1_ICG_Ofel_1.0_protein.fa",
"Opisthorchis_viverrini_GCA_001990785.1_1.0.pg.lrna_protein.fa"]
Opisthorchiata_Xiphidiata_genomes = [x.split(".")[0] for x in Opisthorchiata_Xiphidiata_genome_files] #just getting the genome names 

# %% [markdown]
# Vertical analysis

# %% [markdown]
pyHam allows tracing of HOGs/genes provided in the orthoxml file and through the protein files along each branch of a phylogenetic tree (provided in the newick format) and report the genes from these HOGs that arose through duplication on each branch, got lost on each branch, each appeared on that branch, or were simply retained. The vertical analysis allows for retrieval of all genes and their evolutionary history between the two taxonomic levels, the ancestral and (i.e. which genes have been duplicated, which genes have been lost, etc).

Define functions: 1. Classify each gene as duplicated, gained, retained and lost with respect to an ancestral genome and define how to run vertical analysis. 2. Convert duplicated, retained and gained genes obtained from comparison of extant to ancestral genome into lists. 3.From gene annotations of Fasciola hepatica, Schistosoma mansoni and Schistosoma japonicum (best studied species) and from the actual species in the Opisthorchiata/Xiphidiata taxonomic group (not so well studied species) obtain putative gene functions. 

# %% [code]
#classify each gene as either duplicated, gained, or retained

def get_duplicated_gained_retained_lost_vertical(ham_analysis, genome1, genome2):
    '''performs all vertical comparisons (getting dup, ret, lost, gained genes)
    bettween two genomes (can be ancestral or extant)'''
    genome1 = ham_analysis.get_ancestral_genome_by_name(genome1)
    genome2 = ham_analysis.get_extant_genome_by_name(genome2)
    
    vertical_comparison = ham_analysis.compare_genomes_vertically(genome1, genome2)
    
    retained = vertical_comparison.get_retained()
    duplicated = vertical_comparison.get_duplicated()
    lost = vertical_comparison.get_lost()
    gained = vertical_comparison.get_gained()
    
    return duplicated, gained, retained, lost


def make_list_of_genes(dup_ret_gained):
    '''This function just ttakes the pyham objects returned from the vertical analysis and converts them to lists'''
    list_of_genes = []
    
    if isinstance(dup_ret_gained, dict):
        for hog, gene in dup_ret_gained.items():
            
            #for duplicated
            if isinstance(gene, list):
                list_of_xrefs = [x.get_dict_xref()['protId'].split(" ")[0] for x in gene]
                list_of_genes.append(list_of_xrefs)

            #for retained
            else:
                xref = gene.get_dict_xref()['protId'].split(" ")[0]
                list_of_genes.append(xref)
    
    #for gained
    if isinstance(dup_ret_gained, list):
        list_of_genes = [x.get_dict_xref()['protId'].split(" ")[0] for x in dup_ret_gained]

    return list_of_genes

well_studied_species = ["Fasciola_hepatica_GCA_002763495", \
                        "Schistosoma_mansoni_GCA_000237925", "Schistosoma_japonicum_GCA_006368765"]
not_so_well_studied_species= ["Clonorchis_sinensis_GCA_003604175", "Opisthorchis_felineus_GCA_004794785","Opisthorchis_viverrini_GCA_001990785"]

def search_for_putative_function(hog, well_studied_species):
    putative_functions = {}
    hog = ham_analysis.get_hog_by_id(hog)
    genes_in_hog = hog.get_all_descendant_genes_clustered_by_species()
    for species, genes in genes_in_hog.items():
        if species.name in well_studied_species:
            for gene in genes:
                xref = gene.get_dict_xref()
                putative_functions[xref['protId'].split(" ").pop(0)] = xref['protId']
    return putative_functions

def search_for_other_function(hog, not_so_well_studied_species):
    other_functions = {}
    hog = ham_analysis.get_hog_by_id(hog)
    genes_in_hog = hog.get_all_descendant_genes_clustered_by_species()
    for species, genes in genes_in_hog.items():
        if species.name in not_so_well_studied_species:
            for gene in genes:
                xref = gene.get_dict_xref()
                other_functions[xref['protId'].split(" ").pop(0)] = xref['protId']
    return other_functions

# %% [markdown]
Run vertical analysis in pyham between Clonorchis sinensis, Opisthorchis felineus, Opisthorchis viverrini and Atriophallophorus winterbourni and the ancestral Opisthorchiata/Xiphidiata genome. 

# %% [code]
#run vertical analysis for each extant genome
for extant_genome in Opisthorchiata_Xiphidiata_genomes:
    duplicated, gained, retained, lost = get_duplicated_gained_retained_lost_vertical\
        (ham_analysis, "Opisthorchiata_Xiphidiata", extant_genome)
    
    #make lists of genes to facilitate transfer into df
    retained_genes = make_list_of_genes(retained)
    duplicated_genes = make_list_of_genes(duplicated)
    duplicated_genes = [item for sublist in duplicated_genes for item in sublist]
    gained_genes = make_list_of_genes(gained)
    lost_genes = make_list_of_genes(lost)

    #classify all trematode genes as either duplicatetd, retained, or gained
    all_df.loc[(all_df['gene'].isin(duplicated_genes)),'class'] = 'duplicated'
    all_df.loc[(all_df['gene'].isin(retained_genes)),'class'] = 'retained'
    all_df.loc[(all_df['gene'].isin(gained_genes)),'class'] = 'gained'
    
#let's add a column to the dataframe to distguish Opisthorchiata_Xiphidiata from others
all_df.loc[(all_df['species'].isin(Opisthorchiata_Xiphidiata_genomes)),'Opisthorchiata_Xiphidiata'] = 'yes'
all_df.loc[(all_df['species'].isnull()),'Opisthorchiata_Xiphidiata'] = 'no'
all_df[:5]
Opisthorchiata_Xiphidiata_df = all_df[all_df['Opisthorchiata_Xiphidiata']=="yes"]

# %% [markdown]
Define a root HOG (top level HOG) for each gene in the trematode_df table and establish the size of each othese HOGs including genes from all the trematode species. Add that to the table as a column.

# %% [code]
gene_hog_dict = {}

for genome in Opisthorchiata_Xiphidiata_df['species'].unique():
    extant_genome = ham_analysis.get_extant_genome_by_name(genome)

    for gene in extant_genome.genes:
        xref = gene.get_dict_xref()['protId'].split(" ")[0]
        hog = gene.get_top_level_hog()
        if hog.is_singleton():
            gene_hog_dict[xref] = "singleton"
        else:
            gene_hog_dict[xref] = gene.get_top_level_hog().hog_id
        
Opisthorchiata_Xiphidiata_df['hog'] = Opisthorchiata_Xiphidiata_df['gene'].map(gene_hog_dict)

# Number of genes in the whole hog (i.e. the gene family size or hog size, all the species together)
hog_sizes = Opisthorchiata_Xiphidiata_df.groupby('hog').size().reset_index()
hog_sizes.rename({0:"family_size"}, inplace=True, axis=1)
Opisthorchiata_Xiphidiata_df = pd.merge(left=Opisthorchiata_Xiphidiata_df, right=hog_sizes, how="left", on="hog")
Opisthorchiata_Xiphidiata_df.loc[(Opisthorchiata_Xiphidiata_df['hog']=="singleton"),'family_size'] = 1

# Define the number of genes per hog for each species and call it "extant copy number"

copy_numbers = Opisthorchiata_Xiphidiata_df.groupby(['species','hog']).size().reset_index()

copy_numbers.rename({0:"extant_copy_nr"}, inplace=True, axis=1)
Opisthorchiata_Xiphidiata_df = pd.merge(left=Opisthorchiata_Xiphidiata_df, right=copy_numbers, how="left", on=["hog",'species'])
Opisthorchiata_Xiphidiata_df.loc[(Opisthorchiata_Xiphidiata_df['hog']=="singleton"),'extant_copy_nr'] = 1

# %% [markdown]
Now we defined a dataframe that contains the genes of all 4 species in the Opisthorchiata/Xiphidiata clade and we compared each one of them to the Opisthorchiata/Xiphidiata ancestor. From this dataframe we can obtain genes that got duplicated, gained and retained and perform a GO enrichment analysis. 

# %% [markdown]
# GO Enrichment Analysis

# %% [markdown]
Load all necessary libraries and files. Read in downloaded go ontology file (describes terms and relationships among them), http://geneontology.org/docs/download-ontology/

# %% [code]
import pandas as pd
from goatools import obo_parser
from goatools.go_enrichment import GOEnrichmentStudy
go = obo_parser.GODag('C:/Users/nzaja/Documents/Onedrive/onedrivedocuments/go.obo')

# %% [markdown]
Load in all the gene ontology annotations and define functions for the analysis.

# %% [code]
#Check if there are headers, change the header option or remove the headers
#These are from Pannzer2
# Pannzer2 annotates genes with GO functions using this service: http://ekhidna2.biocenter.helsinki.fi/sanspanz/
PAN_go = pd.read_csv(working_dir + "PAN_GO_Atriophallophorus_red3.csv", sep=" ", header=None)
PAN_go.rename({0:"gene", 2:"GO_term"}, inplace=True, axis=1)
PAN_go['source'] = "PANNZER"
PAN_go['gene_go_term_combo'] = PAN_go['gene'] + "_" + PAN_go['GO_term']
PAN_go = PAN_go.dropna(axis=0).drop_duplicates()
print(len(PAN_go), "gene-GO term combinations")

#These are from OMA
# OMA annotates genes with GO functions using this service: https://omabrowser.org/oma/functions/

oma_go = pd.read_csv(working_dir + "OMA_GO_Atriophallophorus_red3.csv", sep=",", header=None)
oma_go = oma_go.rename({2:"gene", 3:"GO_term"}, axis=1)
oma_go['source'] = "OMA"
oma_go['gene_go_term_combo'] = oma_go['gene'] + "_" + oma_go['GO_term']
oma_go = oma_go.dropna(axis=0).drop_duplicates()
print(len(oma_go), "gene-GO term combinations")

# These are from EGGNOG
# EggNOG annotates genes with GO functions using this service: http://eggnogdb.embl.de/#/app/home
eggnog_go = pd.read_csv(working_dir + "EGGNOG_GO_Atriophallophorus_red3.csv", sep=",", header=None)
eggnog_go = eggnog_go.rename({1:"gene", 2:"GO_term"}, axis=1)
eggnog_go['source'] = "EGGNOG"
eggnog_go['gene_go_term_combo'] = eggnog_go['gene'] + "_" + eggnog_go['GO_term']
eggnog_go = eggnog_go.dropna(axis=0).drop_duplicates()
print(len(eggnog_go), "gene-GO term combinations")

# %% [code]
#Functions necessary for analysis
def get_go_associations(pannzer_oma_intersection_or_union, pannzer_go_df, oma_go_df, eggnog_go_df):
    '''This function creates the association dictionary, based on if you want the
    intersection, union, one out of 3 of GO annotations'''
    
    #initiate an empty dictionary
    associations = {}

    if pannzer_oma_intersection_or_union == "pannzer":
        df = pannzer_go_df
        
    if pannzer_oma_intersection_or_union == "oma":
        df = oma_go_df
        
    if pannzer_oma_intersection_or_union == "eggnog":
        df = eggnog_go_df    
    if pannzer_oma_intersection_or_union == "intersection":
        #note this is the intersection of gene + go term combinations!
        #not just the intersection of genes with any go term
        df = pd.merge(mic_go, oma_go, how="inner", on=['gene', 'GO_term'])
        
    if pannzer_oma_intersection_or_union == "union":
        df = pd.concat([mic_go, oma_go]).drop_duplicates('gene_go_term_combo')
    
    #make a pandas grouped by object to get all the go terms for each gene
    grouped_obj = df.groupby('gene')
        
    #iterate through genes in grouped object
    for gene in grouped_obj.groups.keys():
    
        #create a list of GO terms for each gene
        all_go_terms = grouped_obj.get_group(gene)['GO_term'].tolist()


        #add it to the dictionary
        associations[gene] = set(all_go_terms)
        
    return associations

print("Number of genes with GO terms:")
print("pannzer", len(get_go_associations("pannzer", PAN_go, oma_go, eggnog_go)))
print("oma", len(get_go_associations("oma", PAN_go, oma_go, eggnog_go)))
print("eggnog", len(get_go_associations("eggnog", PAN_go, oma_go, eggnog_go)))

def get_population_set(df, species):
    '''Get all the genes in the whole population. This is the background for the GO enrichment.'''
    population = set(df[(df['species']==species)]['gene'].tolist())
    print("There are {} genes in the study population.".format(len(population)))
    return population

def get_study_genes(species, df, gene_class, copy_nb_threshold=1, hog=None):
    '''Returns a dataframe with the specified genes, can add an optional speciific hog'''
    study_genes_df = df[(df['species']==species) & (df['class']==gene_class) & (df['extant_copy_nr']>=copy_nb_threshold)]
    
    if hog!= None:
        study_genes_df = study_genes_df[study_genes_df['hog']==hog]
        
    return study_genes_df

def make_go_study_obj(population, associations, go, propagate_counts=True):
    '''Use goatools to make GO enrichment study object. 
    population == background gene set
    associations == dictionary of gene: {go terms}
    go == go obo file
    '''
    methods = ['bonferroni', 'sidak', 'holm']
    go_study_obj = GOEnrichmentStudy(population, associations, go, 
                              propagate_counts=propagate_counts, 
                              alpha=0.05, 
                              methods=methods)
    return go_study_obj

def run_and_save_goenr(go_study_obj, list_of_genes_for_enrichment, working_dir):
    '''Do the go enrichment and write to file'''
    res = go_study_obj.run_study(list_of_genes_for_enrichment)
    go_study_obj.wr_tsv(working_dir + 'GO_df.tsv', res)
    return res

def read_in_goenr_tsv(enriched_or_depleted, p_cutoff, path_to_tsv):
    '''Read in go enrichment file into a dataframe, choosing if you want to filter for enriched or depleted results'''
    if enriched_or_depleted in ["depleted","p"]:
        e_or_p = "p"
        print("depleted")
    else:
        e_or_p = "e"
        print("enriched")
    df = pd.read_csv(path_to_tsv, sep="\t")
    df = df[(df['enrichment']==e_or_p) & (df['p_bonferroni'] <= p_cutoff)]
    
    return df

def print_for_revigo(go_df, depth_cutoff=0):
    '''simply print the enriched GO terms and their p-values in order to copy and paste into revigo'''
    print(go_df[go_df['depth']>=depth_cutoff][["# GO","p_bonferroni"]].to_string(index=False, justify="left"))
    
def get_fold_change(go_df):
    #convert ratios to floats and calculate fold change
    go_df['ratio_in_study2'] = go_df['ratio_in_study'].apply(lambda x: float(sum(Fraction(s) for s in x.split())))
    go_df['ratio_in_pop2'] = go_df['ratio_in_pop'].apply(lambda x: float(sum(Fraction(s) for s in x.split())))

    go_df['fold_change'] = go_df.apply(lambda x: x['ratio_in_study2']/x['ratio_in_pop2'], axis=1)
    return go_df

def run_go_pipeline_for_genes_part2(study_genes, go_study_obj):
    #second part of GO enrichment (can change the study gene sets)
    #5. run gene ontology enrichment analysis
    run_and_save_goenr(go_study_obj, study_genes, working_dir)

    #6. read in dataframe that was just saved
    go_df = pd.read_csv(working_dir+"GO_df.tsv", sep="\t")

    #7. Filter by p-value and only looking at enriched not depleted go terms!
    go_df = go_df[(go_df['p_bonferroni']<=.05) & (go_df['enrichment']=="e")] 
    
    if len(go_df)>0:
        go_df = get_fold_change(go_df)
        
    return go_df

# %% [markdown]
# Duplicated genes

# %% [markdown]
We select from the Opisthorchiata_Xiphidiata_df dataframe all the genes that got duplicated since the Opisthorchiata/Xiphidiata ancestor. We check how many top level HOGs they belong to. 

# %% [code]
copy_nb_threshold = 5
duplicated_genes_df=Opisthorchiata_Xiphidiata_df[(Opisthorchiata_Xiphidiata_df['extant_copy_nr']>=copy_nb_threshold) &\
             (Opisthorchiata_Xiphidiata_df['class']=="duplicated") & (Opisthorchiata_Xiphidiata_df['species']=='Atriophallophorus_red3')]
# How many top level HOGs the duplicated genes belong to
duplicated_genes_df.groupby('hog').nunique()

# %% [markdown]
Perform a Gene Ontology Annotation.

# %% [code]
#1. get background population
population = get_population_set(Opisthorchiata_Xiphidiata_df, "Atriophallophorus_red3")

#2. get associations
associations = get_go_associations("oma/pannzer/eggnog", PAN_go, oma_go, eggnog_go) # Choose one of the annotations

#3. get study genes, the same as the duplicated genes outlined above but selected with a get_study_genes funcion and put into a list
study_genes = get_study_genes("Atriophallophorus_red3", Opisthorchiata_Xiphidiata_df, "duplicated", 5)\
                ['gene'].tolist()

#4. initialize a GOEA object, which holds the Ontologies, Associations, and background.
go_study_obj = make_go_study_obj(population, associations, go)

#5. run gene ontology enrichment analysis
run_and_save_goenr(go_study_obj, study_genes, working_dir)

#6. read in dataframe that was just saved
go_df = pd.read_csv(working_dir+"GO_df.tsv", sep="\t")

#7. Filter by p-value and only looking at enriched not depleted go terms!
go_df = run_go_pipeline_for_genes_part2(study_genes, go_study_obj)

print_for_revigo(go_df)
go_df


# %% [markdown]
# Gained genes - these are all singletons not belonging to any HOGs

# %% [code]
gained_genes_df=Opisthorchiata_Xiphidiata_df[(Opisthorchiata_Xiphidiata_df['class']=="gained") & (Opisthorchiata_Xiphidiata_df['species']=='Atriophallophorus_red3')]

# %% [markdown]
Perform a Gene Ontology Annotation.

# %% [code]
#1. get background population
population = get_population_set(Opisthorchiata_Xiphidiata_df, "Atriophallophorus_red3")

#2. get associations
associations = get_go_associations("oma/pannzer/eggnog", PAN_go, oma_go, eggnog_go) # Choose one of the annotations

#3. get study genes, the same as the duplicated genes outlined above but selected with a get_study_genes funcion and put into a list
study_genes = get_study_genes("Atriophallophorus_red3", Opisthorchiata_Xiphidiata_df, "gained")\
                ['gene'].tolist()

#4. initialize a GOEA object, which holds the Ontologies, Associations, and background.
go_study_obj = make_go_study_obj(population, associations, go)

#5. run gene ontology enrichment analysis
run_and_save_goenr(go_study_obj, study_genes, working_dir)

#6. read in dataframe that was just saved
go_df = pd.read_csv(working_dir+"GO_df.tsv", sep="\t")

#7. Filter by p-value and only looking at enriched not depleted go terms!
go_df = run_go_pipeline_for_genes_part2(study_genes, go_study_obj)

print_for_revigo(go_df)
go_df


# %% [markdown]
# Retained genes (1:1 orthologs)

# %% [code]
retained_genes_df=Opisthorchiata_Xiphidiata_df[(Opisthorchiata_Xiphidiata_df['class']=="retained") & (Opisthorchiata_Xiphidiata_df['species']=='Atriophallophorus_red3')]

# %% [markdown]
Perform a Gene Ontology Annotation.

# %% [code]
#1. get background population
population = get_population_set(Opisthorchiata_Xiphidiata_df, "Atriophallophorus_red3")

#2. get associations
associations = get_go_associations("oma/pannzer/eggnog", PAN_go, oma_go, eggnog_go) # Choose one of the annotations

#3. get study genes, the same as the duplicated genes outlined above but selected with a get_study_genes funcion and put into a list
study_genes = get_study_genes("Atriophallophorus_red3", Opisthorchiata_Xiphidiata_df, "retained")\
                ['gene'].tolist()

#4. initialize a GOEA object, which holds the Ontologies, Associations, and background.
go_study_obj = make_go_study_obj(population, associations, go)

#5. run gene ontology enrichment analysis
run_and_save_goenr(go_study_obj, study_genes, working_dir)

#6. read in dataframe that was just saved
go_df = pd.read_csv(working_dir+"GO_df.tsv", sep="\t")

#7. Filter by p-value and only looking at enriched not depleted go terms!
go_df = run_go_pipeline_for_genes_part2(study_genes, go_study_obj)

print_for_revigo(go_df)
go_df
