# Supplementary material for: Gene Duplication and Gain in the Trematode Atriophallophorus winterbourni Contributes to Adaptation to Parasitism
Source: Genome Biol Evol. 2021 Jan 23;13(3):evab010. doi: 10.1093/gbe/evab010 (PMC7936022; doi:10.1093/gbe/evab010)
Supplement: evab010_Supplementary_Data [file evab010_supplementary_data.zip › SupplementTables_comparativegenomicsofparasiticworms_revisions.xls.xlsx]

## Sheet: Supplementary Table 1
Supplementary Table 1. Information on the genome assemblies used in the analysis. For more information see Table 1. The BUSCO results refer to reference genome data.
Species	Assembly name	Busco complete single (%)	Busco duplicated (%)	data-base	Date Accessed	Webpointer
Taenia solium	PRJNA170813.WBPS11	67.9	1.1	EBI	2019-07-11	ftp://ftp.ebi.ac.uk/pub/databases/wormbase/parasite/releases/WBPS11/species/taenia_solium/PRJNA170813/
Echinococcus granulosus	GCA524195.1	67.6	1.9	NCBI	2019-07-11	ftp://ftp.ncbi.nlm.nih.gov/genomes/genbank/invertebrate/Echinococcus_granulosus/all_assembly_versions/GCA_000524195.1_ASM52419v1
Gyrodactylus salaris	PRJNA244375.WBPS11	65.5	0.8	EBI	2019-07-11	ftp://ftp.ebi.ac.uk/pub/databases/wormbase/parasite/releases/WBPS11/species/gyrodactylus_salaris/PRJNA244375/
Fasciola hepatica	GCA2763495.2	64.3	1.2	NCBI	2019-07-11	ftp://ftp.ncbi.nlm.nih.gov/genomes/genbank/invertebrate/Fasciola_hepatica/all_assembly_versions/GCA_002763495.2_F_hepatica_1.0.allpaths.pg
Echinostoma caproni	GCA900618425.1	43.9	0.6	NCBI	2019-07-11	ftp://ftp.ncbi.nlm.nih.gov/genomes/genbank/invertebrate/Echinostoma_caproni/all_assembly_versions/GCA_900618425.1_E_caproni_Egypt_0011_upd
Opisthorchis felienus	GCA4794785.1	69.8	1.7	NCBI	2019-07-11	ftp://ftp.ncbi.nlm.nih.gov/genomes/genbank/invertebrate/Opisthorchis_felineus/all_assembly_versions/GCA_004794785.1_ICG_Ofel_1.0
Opisthorchis viverrini	GCA1990785.1	71.3	1.4	NCBI	2019-07-11	ftp://ftp.ncbi.nlm.nih.gov/genomes/genbank/invertebrate/Opisthorchis_viverrini/all_assembly_versions/GCA_000715545.1_OpiViv1.0
Clonorchis sinensis	GCA3604175.1	70.3	1.1	NCBI	2019-07-11	ftp://ftp.ncbi.nlm.nih.gov/genomes/genbank/invertebrate/Clonorchis_sinensis/all_assembly_versions/GCA_003604175.1_ASM360417v1
Trichobilharzia regenti	GCA900618515.1	26.6	0.3	NCBI	2019-07-11	ftp://ftp.ncbi.nlm.nih.gov/genomes/genbank/invertebrate/Trichobilharzia_regenti/all_assembly_versions/GCA_900618515.1_T_regenti_v1_0_4_001_upd
Schistosoma japonicum	GCA6368765.1	81.8	34.6	NCBI	2019-07-11	ftp://ftp.ncbi.nlm.nih.gov/genomes/genbank/invertebrate/Schistosoma_japonicum/all_assembly_versions/GCA_006368765.1_ASM636876v1
Schistosoma mansoni	GCA237925.2	60.9	0.8	NCBI	2019-07-11	ftp://ftp.ncbi.nlm.nih.gov/genomes/genbank/invertebrate/Schistosoma_mansoni/all_assembly_versions/GCA_000237925.2_ASM23792v2
Schistosoma margrebowiei	GCA900618395.1	59.3	0.7	NCBI	2019-07-11	ftp://ftp.ncbi.nlm.nih.gov/genomes/genbank/invertebrate/Schistosoma_margrebowiei/all_assembly_versions/GCA_900618395.1_S_margrebowiei_Zambia_0011_upd
Schistosoma haematobium	GCA699445.1	63.2	2.1	NCBI	2019-07-11	ftp://ftp.ncbi.nlm.nih.gov/genomes/genbank/invertebrate/Schistosoma_haematobium/all_assembly_versions/GCA_000699445.1_SchHae_1.0
Schistosoma bovis	GCA3958945.1	68	5.1	NCBI	2019-07-11	ftp://ftp.ncbi.nlm.nih.gov/genomes/genbank/invertebrate/Schistosoma_bovis/all_assembly_versions/GCA_003958945.1_ASM395894v1
Schistosoma mattheei	GCA900617995.1	44	0.6	NCBI	2019-07-11	ftp://ftp.ncbi.nlm.nih.gov/genomes/genbank/invertebrate/Schistosoma_mattheei/all_assembly_versions/GCA_900617995.1_S_mattheei_Denwood_0011_upd
Schistosoma curassoni	GCA900618015.1	46.7	0.6	NCBI	2019-07-11	ftp://ftp.ncbi.nlm.nih.gov/genomes/genbank/invertebrate/Schistosoma_curassoni/all_assembly_versions/GCA_900618015.1_S_curassoni_Dakar_0011_upd
Caeorhabditis elegans	GCA2985.3	98	0.6	NCBI	2019-07-11	ftp://ftp.ncbi.nlm.nih.gov/genomes/genbank/invertebrate/Caenorhabditis_elegans/all_assembly_versions/GCA_000002985.3_WBcel235
Echinococcus multilocularis	EMULTI002, GCA_000469725.3	68.6	1.6	NCBI	2019-07-11	ftp://ftp.ncbi.nlm.nih.gov/genomes/genbank/invertebrate/Echinococcus_multilocularis/all_assembly_versions/GCA_000469725.3_EMULTI002
Pristionchus pacificus	GCA_000180635.3_El_Paco	91.6	1.3	NCBI	2019-07-11	ftp://ftp.ncbi.nlm.nih.gov/genomes/genbank/invertebrate/Pristionchus_pacificus/all_assembly_versions/GCA_000180635.3_El_Paco

## Sheet: Supplementary Table 2
Supplementary Table 2. Number of genes from all 14 trematode genomes with GO terms after annotation with Pannzer2, OMA and EGGNOG.
Extant trematode species	Pannzer2	Pannzer2.proportion	OMA	OMA.proportion	EggNOG	EggNOG.proportion	Total
Atriophallophorus_winterbourni	5222	45.4126	8106	70.4931	3032	26.3675	11499
Clonorchis_sinensis	9663	66.4672	9555	65.7243	2585	17.781	14538
Echinostoma_caproni	5166	27.7757	12221	65.7078	3426	18.4203	18599
Fasciola_hepatica	6720	59.9091	7582	67.5938	2850	25.4079	11217
Opisthorchis_felineus	14642	70.1682	14151	67.8152	3347	16.0397	20867
Opisthorchis_viverrini	6907	64.2273	7360	68.4397	3109	28.9102	10754
Schistosoma_bovis	8255	71.3113	7553	65.2471	4338	37.4741	11576
Schistosoma_curassoni	5501	24.2388	12693	55.9286	5609	24.7147	22695
Schistosoma_haematobium	7358	66.0503	6796	61.0054	3175	28.5009	11140
Schistosoma_japonicum	12492	73.76	11024	65.0921	3893	22.9865	16936
Schistosoma_mansoni	7697	65.3008	6827	57.9197	3197	27.1231	11787
Schistosoma_mattheei	9868	44.3406	12851	57.7443	7121	31.9973	22255
Schistostoma_margrebowiei	11706	45.6659	12899	50.3199	5513	21.5066	25634
Trichobilharzia_regenti	6059	27.3162	13725	61.8773	7527	33.9344	22181

## Sheet: Supplementary Table 3
Supplementary Table 3. Number of Illumina and PacBio reads at each stage of data filtering leading to the number of reads used for the assembly of reference genome of A.winterbourni. Illumina data was filtered with Trimmomatic 0.35 – see methods (phred score 5, average quality per base 15, removal of reads shorter than 50bp, removal of exact duplicates).
Data type	Number of reads
Illumina raw data	292280578
Illumina paired filtered data	244185272
Illumina unpaired filtered data	1405216 (Forward) 69073 (Reverse)
Average length of raw Illumina reads	151bp
Pacific Biosciences raw data	2143353
Pacific Biosciences filtered data (>1000bp)	1981809

## Sheet: Supplemetary Table 4
Supplementary Table 4. Top 13 highly expanded (>=10 duplicated genes) in A.winterbourni since Opisthorchiata/Xiphidiata ancestor. For all duplicated genes of A.winterbourni in this family we performed BLAST putative function annotation, annotation of Interpro superfamily or domain and GO annotation using OMA, Pannzer2 and EggNOG.
HOG	Nb. of genes in Atrio/Nb. Of duplicated genes since Opisthorchiata/Xiphidiata speciation	BLAST putative function	Interpro superfamily or domain	Top enriched GO functions
36190	36/31	Glutamine synthetase	Glutamine synthetase/ guanido kinase-SUPERFAMILY	BP: glutamine biosynthetic process
				CC: glial cell projection
				MF: glutamate-ammonia ligase activity
25969	31/29	metallohydrolase, glycoprotease/Kae1 family	Asteroid	BP: DNA repair, nucleic acid phosphodiester bond hydrolysis
		O-sialoglycoprotein endopeptidase		MF: nuclease activity, hydrolase activity
		putative tRNA N6-adenosine threonylcarbamoyltransferase
10163	23/23	protein disulfide-isomerase	Unknown function	BP: maintenance of synapse structure, presynaptic active zone organization
		WDFY family member 4		CC: presynaptic active zone cytoplasmic component, neuron projection terminus
				MF: structural constituent of presynaptic active zone
34651	22/22	Zinc finger BED domain-containing protein 1-like	RNaseH-like_df	BP: RNA splicing, via transesterification reactions with bulged adenosine as nucleophile
				CC: U2-type precatalytic spliceosome
				MF: C2H2 zinc finger domain binding
10164	21/21	unnamed	Znf_SWIM, zinc ion binding, MULE_transposase_dom, transposase	BP: peptidyl-arginine modification, methylation
				CC: integral component of membrane
				MF: methyltransferase activity
11428	18/18	TRPM8 channel-associated factor 2	Peptidase family M60 domain, contains a zinc metallopeptidase motif	BP: cardiac muscle thin filament assembly, lipoprotein transport
10262	16/11	mps one binder kinase activator-like 3, MOB kinase activator-like 4	MOB kinase activator family	BP: negative regulation of hippo signalling, negative regulation of synaptic growth at neuromuscular junction
				CC: FAR/SIN/STRIPAK complex
				MF: carbon-nitrogen ligase activity, with glutamine as amido-N-donor
35588	13/12	Cathepsin B-like cysteine proteinase precursor	Cysteine protease	BP: cellular protein catabolic process
			Papain-like cystein peptidase	CC: pigment granule, lysozome
				MF: cysteine-type endopeptidase activity
10307	12/12	Transcription factor FAR1, DNA repair protein RAD51	FAR1 DNA binding domain	0 significant
9915	11/11	Dynein light chain	Dynein light chain, type 1/2	BP: regulation of microtubule motor activity
				CC: dynein complex, glutamatergic synapse
				MF: dynein light intermediate chain binding
35331	11/11	Serpin B	Serpin family	BP: regulation of melanization defense response, regulation of natural killer cell mediated immunity
				CC: extracellular space
				MF: serine-type endopeptidase inhibitor activity, cysteine-type endopeptidase inhibitor activity
9912	10/10	Epididymal secretory protein, Niemann-Pick C2 protein, ML domain	NCP2-like family, Niemann Pick C2 protein NPC2 related family, ML domain, E1_DerP2_DerF2 domain	BP: intracellular cholesterol transport
				MF: cholesterol binding, steroid binding, alcohol binding
				CC: cell
33214	11/10	Major Vault Protein	Major Vault Protein	MF: protein building
31842	15/9	hypothetical protein	FHY3/FAR1 family	MF: xylulokinase activity
		putative beta-arrestin	MULE_transposase domain
		TPA: transposase

## Sheet: Supplementary Table 5
Supplementary table 5. GO enrichment analysis of duplicated, gained and retained (1:1 orthologs) genes from every previous ancestor to every next ancestor (Trematoda ancestor, Plagiorchiida ancestor, Opisthorchiata/Xiphidiata ancestor) in phylogeny leading to Atriophallophorus winterbourne. The table also include GO enrichment analysis of gained, duplicated and retained genes from Opisthrochiata/…
ancestor	gene class	GO	name	GO_slim	go_slim_name	NS	depth	enrichment	p_uncorrected	p_bonferroni	p_holm	p_sidak	ratio_in_pop	ratio_in_pop2	ratio_in_study	ratio_in_study2	fold_change	study_count	pos_ic
Trematoda	duplicated	GO:0005921	gap junction	GO:0030054	cell junction	CC	5	e	3.83959e-10	3.54586e-06	3.54586e-06	3.45646e-06	42/13296	0.00315884	7/56	0.125	39.5714	7	12.5576
Trematoda	duplicated	GO:0005911	cell-cell junction	GO:0030054	cell junction	CC	4	e	3.34675e-08	0.000309073	0.000309039	0.00030128	78/13296	0.00586643	7/56	0.125	21.3077	7	7.1303
Trematoda	duplicated	GO:0070161	anchoring junction	GO:0030054	cell junction	CC	3	e	2.47399e-07	0.00228473	0.00228423	0.00222713	104/13296	0.0078219	7/56	0.125	15.9808	7	7.93132
Trematoda	duplicated	GO:0030054	cell junction	GO:0030054	cell junction	CC	2	e	3.51586e-06	0.032469	0.0324585	0.0316504	154/13296	0.0115824	7/56	0.125	10.7922	7	6.64005
Trematoda	retained	GO:0030054	cell junction	GO:0030054	cell junction	CC	2	e	6.39992e-07	0.0125886	0.0123774	0.0122713	1088/13296	0.0818291	644/6907	0.0932387	1.13943	644	6.64005
Trematoda	duplicated	GO:0009627	systemic acquired resistance	GO:0002376	immune system process	BP	8	e	7.07749e-08	0.00139214	0.00139214	0.00135704	3/13296	0.000225632	3/56	0.0535714	237.429	3	13.329
Trematoda	retained	GO:0002376	immune system process	GO:0002376	immune system process	BP	1	e	5.53565e-07	0.0108886	0.0107093	0.0106141	918/13296	0.0690433	550/6907	0.0796294	1.15332	550	5.43007
Opisthorchiata_Xiphidiata	duplicated	GO:0002323	natural killer cell activation involved in immune response	GO:0002376	immune system process	BP	6	e	7.57903e-11	1.35369e-06	1.35346e-06	1.31956e-06	7/11639	0.000601426	5/62	0.0806452	134.09	5	11.386
Opisthorchiata_Xiphidiata	duplicated	GO:0043320	natural killer cell degranulation	GO:0002376	immune system process	BP	9	e	7.57903e-11	1.35369e-06	1.35346e-06	1.31956e-06	7/11639	0.000601426	5/62	0.0806452	134.09	5	16.017
Opisthorchiata_Xiphidiata	duplicated	GO:0030101	natural killer cell activation	GO:0002376	immune system process	BP	5	e	4.51036e-10	8.05596e-06	8.05145e-06	7.85285e-06	9/11639	0.000773262	5/62	0.0806452	104.292	5	10.9202
Opisthorchiata_Xiphidiata	duplicated	GO:0002260	lymphocyte homeostasis	GO:0002376	immune system process	BP	6	e	2.14379e-08	0.000382902	0.00038228	0.000373248	17/11639	0.00146061	5/62	0.0806452	55.2135	5	11.6247
Opisthorchiata_Xiphidiata	duplicated	GO:0043029	T cell homeostasis	GO:0002376	immune system process	BP	7	e	2.14379e-08	0.000382902	0.00038228	0.000373248	17/11639	0.00146061	5/62	0.0806452	55.2135	5	12.2212
Opisthorchiata_Xiphidiata	duplicated	GO:0001776	leukocyte homeostasis	GO:0002376	immune system process	BP	5	e	6.9354e-08	0.00123873	0.00123589	0.0012075	21/11639	0.00180428	5/62	0.0806452	44.6966	5	11.0837
Opisthorchiata_Xiphidiata	duplicated	GO:0042102	positive regulation of T cell proliferation	GO:0002376	immune system process	BP	9	e	3.91722e-07	0.00699655	0.00697462	0.00682015	29/11639	0.00249162	5/62	0.0806452	32.3665	5	10.587
Opisthorchiata_Xiphidiata	duplicated	GO:0002285	lymphocyte activation involved in immune response	GO:0002376	immune system process	BP	5	e	3.91722e-07	0.00699655	0.00697462	0.00682015	29/11639	0.00249162	5/62	0.0806452	32.3665	5	10.1289
Opisthorchiata_Xiphidiata	duplicated	GO:0050671	positive regulation of lymphocyte proliferation	GO:0002376	immune system process	BP	8	e	1.04489e-06	0.0186627	0.0185906	0.0181922	35/11639	0.00300713	5/62	0.0806452	26.818	5	10.0245
Trematoda	duplicated	GO:0042572	retinol metabolic process	GO:0006629	lipid metabolic process	BP	9	e	1.04353e-06	0.0205263	0.0205252	0.0200088	19/13296	0.001429	4/56	0.0714286	49.985	4	12.8471
Trematoda	retained	GO:0006629	lipid metabolic process	GO:0006629	lipid metabolic process	BP	3	e	5.40707e-09	0.000106357	0.000105065	0.000103676	1714/13296	0.128911	1003/6907	0.145215	1.12648	1003	5.11783
Trematoda	retained	GO:0044255	cellular lipid metabolic process	GO:0006629	lipid metabolic process	BP	4	e	6.00165e-07	0.0118053	0.011609	0.0115076	1324/13296	0.0995788	774/6907	0.11206	1.12534	774	5.35524
Trematoda	retained	GO:0006644	phospholipid metabolic process	GO:0006629	lipid metabolic process	BP	5	e	1.74014e-06	0.0342286	0.0336057	0.0333656	703/13296	0.052873	427/6907	0.0618213	1.16924	427	6.98421
Trematoda	retained	GO:0008610	lipid biosynthetic process	GO:0006629	lipid metabolic process	BP	4	e	2.00008e-06	0.0393416	0.0386156	0.0383497	867/13296	0.0652076	518/6907	0.0749964	1.15012	518	6.04165
Plagiorchiida	duplicated	GO:0030149	sphingolipid catabolic process	GO:0006629	lipid metabolic process	BP	7	e	2.25808e-07	0.00220298	0.00219937	0.00214744	10/14135	0.000707464	5/224	0.0223214	31.5513	5	10.6439
Plagiorchiida	duplicated	GO:0046466	membrane lipid catabolic process	GO:0006629	lipid metabolic process	BP	6	e	2.25808e-07	0.00220298	0.00219937	0.00214744	10/14135	0.000707464	5/224	0.0223214	31.5513	5	10.5649
Plagiorchiida	duplicated	GO:0019377	glycolipid catabolic process	GO:0006629	lipid metabolic process	BP	7	e	2.07036e-06	0.0201984	0.0201363	0.0196892	7/14135	0.000495225	4/224	0.0178571	36.0587	4	10.7989
Plagiorchiida	duplicated	GO:0006665	sphingolipid metabolic process	GO:0006629	lipid metabolic process	BP	6	e	4.1686e-06	0.0406689	0.040523	0.0396436	28/14135	0.0019809	6/224	0.0267857	13.522	6	8.18272
Plagiorchiida	duplicated	GO:0046477	glycosylceramide catabolic process	GO:0006629	lipid metabolic process	BP	9	e	1.80472e-12	2.6921e-08	2.68903e-08	2.62423e-08	8/14135	0.000565971	7/224	0.03125	55.2148	7	11.4727
Plagiorchiida	duplicated	GO:0006677	glycosylceramide metabolic process	GO:0006629	lipid metabolic process	BP	8	e	7.14842e-11	1.06633e-06	1.0639e-06	1.03945e-06	11/14135	0.00077821	7/224	0.03125	40.1562	7	10.9438
Plagiorchiida	duplicated	GO:0046514	ceramide catabolic process	GO:0006629	lipid metabolic process	BP	8	e	1.69258e-10	2.52482e-06	2.51839e-06	2.46116e-06	12/14135	0.000848956	7/224	0.03125	36.8099	7	10.825
Plagiorchiida	duplicated	GO:0019377	glycolipid catabolic process	GO:0006629	lipid metabolic process	BP	7	e	3.88462e-09	5.79469e-05	5.77488e-05	5.6486e-05	17/14135	0.00120269	7/224	0.03125	25.9835	7	10.7989
Plagiorchiida	duplicated	GO:0046479	glycosphingolipid catabolic process	GO:0006629	lipid metabolic process	BP	8	e	3.88462e-09	5.79469e-05	5.77488e-05	5.6486e-05	17/14135	0.00120269	7/224	0.03125	25.9835	7	10.8426
Plagiorchiida	duplicated	GO:0030149	sphingolipid catabolic process	GO:0006629	lipid metabolic process	BP	7	e	4.51575e-08	0.000673614	0.000670769	0.000656631	23/14135	0.00162717	7/224	0.03125	19.2052	7	10.6439
Plagiorchiida	duplicated	GO:0046466	membrane lipid catabolic process	GO:0006629	lipid metabolic process	BP	6	e	4.51575e-08	0.000673614	0.000670769	0.000656631	23/14135	0.00162717	7/224	0.03125	19.2052	7	10.5649
Plagiorchiida	duplicated	GO:0006687	glycosphingolipid metabolic process	GO:0006629	lipid metabolic process	BP	7	e	1.57022e-06	0.023423	0.0232503	0.0228325	37/14135	0.00261762	7/224	0.03125	11.9383	7	10.007
Atriophallophorus_red3	duplicated	GO:0008203	cholesterol metabolic process	GO:0006629	lipid metabolic process	BP	6	e	5.37319e-06	0.0370481	0.0366129	0.0361141	13/11499	0.00113053	8/1092	0.00732601	6.48014	8	10.0968
Atriophallophorus_red3	duplicated	GO:0008203	cholesterol metabolic process	GO:0006629	lipid metabolic process	BP	6	e	2.14713e-11	3.06332e-07	3.0631e-07	2.98609e-07	31/11499	0.00269589	18/1092	0.0164835	6.11432	18	10.0968
Atriophallophorus_red3	duplicated	GO:0016125	sterol metabolic process	GO:0006629	lipid metabolic process	BP	5	e	1.82972e-09	2.61046e-05	2.60699e-05	2.54465e-05	38/11499	0.00330464	18/1092	0.0164835	4.988	18	8.28532
Atriophallophorus_red3	duplicated	GO:0008202	steroid metabolic process	GO:0006629	lipid metabolic process	BP	4	e	7.10177e-09	0.000101321	0.000101129	9.87664e-05	45/11499	0.00391338	19/1092	0.0173993	4.44609	19	7.8349
Atriophallophorus_red3	duplicated	GO:0046890	regulation of lipid biosynthetic process	GO:0006629	lipid metabolic process	BP	6	e	4.47663e-07	0.00638681	0.00635861	0.00622579	56/11499	0.00486999	19/1092	0.0173993	3.57275	19	9.18272
Atriophallophorus_red3	duplicated	GO:0019216	regulation of lipid metabolic process	GO:0006629	lipid metabolic process	BP	5	e	5.87971e-07	0.00838858	0.00834919	0.00817709	96/11499	0.00834855	26/1092	0.0238095	2.85193	26	8.22622
Atriophallophorus_red3	duplicated	GO:0016126	sterol biosynthetic process	GO:0006629	lipid metabolic process	BP	6	e	2.48807e-06	0.0354972	0.0352683	0.0346023	23/11499	0.00200017	11/1092	0.0100733	5.03619	11	9.22839
Atriophallophorus_red3	duplicated	GO:0019747	regulation of isoprenoid metabolic process	GO:0006629	lipid metabolic process	BP	6	e	4.02253e-08	0.000499236	0.000499035	0.000486649	14/11499	0.0012175	10/1092	0.00915751	7.52159	10	12.9202
Atriophallophorus_red3	duplicated	GO:0006694	steroid biosynthetic process	GO:0006629	lipid metabolic process	BP	5	e	8.85048e-08	0.00109843	0.00109773	0.00107074	29/11499	0.00252196	14/1092	0.0128205	5.08355	14	8.44885
Atriophallophorus_red3	duplicated	GO:0120178	steroid hormone biosynthetic process	GO:0006629	lipid metabolic process	BP	6	e	1.10374e-07	0.00136985	0.00136874	0.00133531	15/11499	0.00130446	10/1092	0.00915751	7.02015	10
Atriophallophorus_red3	duplicated	GO:0045456	ecdysteroid biosynthetic process	GO:0006629	lipid metabolic process	BP	7	e	8.2017e-07	0.0101791	0.0101595	0.0099225	11/11499	0.000956605	8/1092	0.00732601	7.65834	8	14.0577
Atriophallophorus_red3	duplicated	GO:0008202	steroid metabolic process	GO:0006629	lipid metabolic process	BP	4	e	2.49024e-06	0.0309064	0.0307794	0.0301272	46/11499	0.00400035	16/1092	0.014652	3.66269	16	7.8349
Atriophallophorus_red3	gained	GO:0006677	glycosylceramide metabolic process	GO:0006629	lipid metabolic process	BP	8	e	3.90479e-08	0.000557096	0.000539759	0.000543051	21/11499	0.00182625	19/3679	0.00516445	2.8279	19	10.9438
Atriophallophorus_red3	gained	GO:0019377	glycolipid catabolic process	GO:0006629	lipid metabolic process	BP	7	e	3.90479e-08	0.000557096	0.000539759	0.000543051	21/11499	0.00182625	19/3679	0.00516445	2.8279	19	10.7989
Atriophallophorus_red3	gained	GO:0046477	glycosylceramide catabolic process	GO:0006629	lipid metabolic process	BP	9	e	3.90479e-08	0.000557096	0.000539759	0.000543051	21/11499	0.00182625	19/3679	0.00516445	2.8279	19	11.4727
Atriophallophorus_red3	gained	GO:0046479	glycosphingolipid catabolic process	GO:0006629	lipid metabolic process	BP	8	e	3.90479e-08	0.000557096	0.000539759	0.000543051	21/11499	0.00182625	19/3679	0.00516445	2.8279	19	10.8426
Atriophallophorus_red3	retained	GO:0044255	cellular lipid metabolic process	GO:0006629	lipid metabolic process	BP	4	e	2.957e-07	0.00421876	0.0041744	0.00411239	348/11499	0.0302635	201/5080	0.0395669	1.30741	201	5.35524
Atriophallophorus_red3	retained	GO:0006644	phospholipid metabolic process	GO:0006629	lipid metabolic process	BP	5	e	1.28296e-06	0.0183039	0.0180781	0.0178425	178/11499	0.0154796	111/5080	0.0218504	1.41156	111	6.98421
Atriophallophorus_red3	retained	GO:0006650	glycerophospholipid metabolic process	GO:0006629	lipid metabolic process	BP	6	e	2.31862e-06	0.0330797	0.0326322	0.0322457	137/11499	0.0119141	88/5080	0.0173228	1.45398	88	7.70212
Trematoda	duplicated	GO:0051390	inactivation of MAPKKK activity	GO:0003824	catalytic activity	BP	12	e	1.96151e-07	0.00299208	0.00299169	0.00291664	13/13296	0.000977738	4/56	0.0714286	73.0549	4	17.602
Trematoda	gained	GO:0016740	transferase activity	GO:0003824	catalytic activity	MF	2	e	1.60807e-06	0.0148505	0.0148039	0.0144761	2253/13296	0.169449	136/547	0.248629	1.46727	136	2.8647
Trematoda	gained	GO:0016301	kinase activity	GO:0003824	catalytic activity	MF	4	e	1.71676e-06	0.0158542	0.015801	0.0154545	1028/13296	0.0773165	74/547	0.135283	1.74974	74	4.44911
Trematoda	gained	GO:0016772	transferase activity, transferring phosphorus-containing groups	GO:0003824	catalytic activity	MF	3	e	2.64925e-06	0.0244658	0.0243678	0.023849	1241/13296	0.0933363	85/547	0.155393	1.66487	85	4.08751
Trematoda	retained	GO:0050790	regulation of catalytic activity	GO:0003824	catalytic activity	BP	3	e	2.852e-10	5.60988e-06	5.54827e-06	5.46844e-06	2105/13296	0.158318	1226/6907	0.177501	1.12117	1226	5.17641
Trematoda	retained	GO:0043085	positive regulation of catalytic activity	GO:0003824	catalytic activity	BP	4	e	5.05145e-07	0.00993621	0.00977406	0.00968569	1205/13296	0.0906288	709/6907	0.102649	1.13264	709	5.89218
Trematoda	retained	GO:0003824	catalytic activity	GO:0003824	catalytic activity	MF	1	e	9.29627e-45	1.82858e-40	1.82616e-40	1.78247e-40	8064/13296	0.606498	4584/6907	0.663675	1.09427	4584	1.60315
Trematoda	retained	GO:0016740	transferase activity	GO:0003824	catalytic activity	MF	2	e	2.28562e-30	4.49582e-26	4.48439e-26	4.38247e-26	5377/13296	0.404407	3117/6907	0.451281	1.11591	3117	2.8647
Trematoda	retained	GO:0016787	hydrolase activity	GO:0003824	catalytic activity	MF	2	e	1.27104e-24	2.50014e-20	2.48959e-20	2.43711e-20	5449/13296	0.409823	3121/6907	0.45186	1.10258	3121	3.04721
Trematoda	retained	GO:0016491	oxidoreductase activity	GO:0003824	catalytic activity	MF	2	e	1.17252e-18	2.30635e-14	2.29169e-14	2.2482e-14	2353/13296	0.176971	1416/6907	0.205009	1.15844	1416	4.51928
Trematoda	retained	GO:0140098	catalytic activity, acting on RNA	GO:0003824	catalytic activity	MF	2	e	2.21834e-17	4.36348e-13	4.33398e-13	4.25347e-13	1530/13296	0.115072	950/6907	0.137542	1.19526	950	5.11875
Trematoda	retained	GO:0140096	catalytic activity, acting on a protein	GO:0003824	catalytic activity	MF	2	e	6.19101e-15	1.21777e-10	1.20836e-10	1.18707e-10	4499/13296	0.338372	2550/6907	0.369191	1.09108	2550	3.35126
Trematoda	retained	GO:0008168	methyltransferase activity	GO:0003824	catalytic activity	MF	4	e	6.80761e-14	1.33906e-09	1.3283e-09	1.3053e-09	1060/13296	0.0797232	667/6907	0.0965687	1.2113	667	6.33793
Trematoda	retained	GO:0016772	transferase activity, transferring phosphorus-containing groups	GO:0003824	catalytic activity	MF	3	e	8.72438e-14	1.71609e-09	1.70221e-09	1.67282e-09	3382/13296	0.254362	1944/6907	0.281454	1.10651	1944	4.08751
Trematoda	retained	GO:0016741	transferase activity, transferring one-carbon groups	GO:0003824	catalytic activity	MF	3	e	1.25298e-13	2.4646e-09	2.4443e-09	2.40246e-09	1085/13296	0.0816035	680/6907	0.0984508	1.20645	680	6.26009
Trematoda	retained	GO:0017111	nucleoside-triphosphatase activity	GO:0003824	catalytic activity	MF	6	e	3.53248e-11	6.9484e-07	6.87881e-07	6.77321e-07	2294/13296	0.172533	1336/6907	0.193427	1.1211	1336	4.62095
Trematoda	retained	GO:0016817	hydrolase activity, acting on acid anhydrides	GO:0003824	catalytic activity	MF	3	e	5.08364e-11	9.99953e-07	9.89785e-07	9.74741e-07	2383/13296	0.179227	1383/6907	0.200232	1.1172	1383	4.55207
Trematoda	retained	GO:0016818	hydrolase activity, acting on acid anhydrides, in phosphorus-containing anhydrides	GO:0003824	catalytic activity	MF	4	e	6.48682e-11	1.27596e-06	1.26273e-06	1.24379e-06	2375/13296	0.178625	1378/6907	0.199508	1.11691	1378	4.55236
Trematoda	retained	GO:0016462	pyrophosphatase activity	GO:0003824	catalytic activity	MF	5	e	7.0716e-11	1.39098e-06	1.37649e-06	1.35591e-06	2365/13296	0.177873	1372/6907	0.198639	1.11675	1372	4.56329
Trematoda	retained	GO:0016301	kinase activity	GO:0003824	catalytic activity	MF	4	e	2.86836e-10	5.64207e-06	5.57983e-06	5.49982e-06	2773/13296	0.208559	1588/6907	0.229912	1.10238	1588	4.44911
Trematoda	retained	GO:0016874	ligase activity	GO:0003824	catalytic activity	MF	2	e	2.2626e-09	4.45054e-05	4.3985e-05	4.33833e-05	1213/13296	0.0912304	729/6907	0.105545	1.15691	729	6.60715
Trematoda	retained	GO:0016853	isomerase activity	GO:0003824	catalytic activity	MF	2	e	3.12255e-09	6.14206e-05	6.069e-05	5.98721e-05	801/13296	0.0602437	497/6907	0.071956	1.19442	497	6.43875
Trematoda	retained	GO:0016887	ATPase activity	GO:0003824	catalytic activity	MF	7	e	3.7261e-09	7.32924e-05	7.24131e-05	7.14445e-05	1323/13296	0.0995036	789/6907	0.114232	1.14802	789	4.90371
Trematoda	retained	GO:0016773	phosphotransferase activity, alcohol group as acceptor	GO:0003824	catalytic activity	MF	4	e	5.41922e-08	0.00106596	0.00105068	0.00103908	2305/13296	0.17336	1316/6907	0.190531	1.09905	1316	4.58158
Trematoda	retained	GO:0140101	catalytic activity, acting on a tRNA	GO:0003824	catalytic activity	MF	3	e	1.08878e-07	0.00214162	0.00210918	0.00208763	623/13296	0.0468562	388/6907	0.0561749	1.19888	388	6.70539
Trematoda	retained	GO:0003899	DNA-directed 5'-3' RNA polymerase activity	GO:0003824	catalytic activity	MF	7	e	4.2224e-07	0.00830546	0.00817203	0.00809606	216/13296	0.0162455	149/6907	0.0215723	1.3279	149	7.85211
Trematoda	retained	GO:0034062	5'-3' RNA polymerase activity	GO:0003824	catalytic activity	MF	6	e	4.31938e-07	0.00849621	0.00835929	0.008282	228/13296	0.017148	156/6907	0.0225858	1.31711	156	7.836
Trematoda	retained	GO:0097747	RNA polymerase activity	GO:0003824	catalytic activity	MF	5	e	4.31938e-07	0.00849621	0.00835929	0.008282	228/13296	0.017148	156/6907	0.0225858	1.31711	156	7.83324
Trematoda	retained	GO:0016757	transferase activity, transferring glycosyl groups	GO:0003824	catalytic activity	MF	3	e	6.89329e-07	0.0135591	0.0133296	0.0132172	921/13296	0.069269	551/6907	0.0797741	1.15166	551	5.82815
Trematoda	retained	GO:0016788	hydrolase activity, acting on ester bonds	GO:0003824	catalytic activity	MF	3	e	9.65707e-07	0.0189955	0.0186633	0.0185165	2009/13296	0.151098	1145/6907	0.165774	1.09713	1145	4.71596
Trematoda	retained	GO:0016782	transferase activity, transferring sulfur-containing groups	GO:0003824	catalytic activity	MF	3	e	1.23814e-06	0.0243542	0.0239221	0.0237402	254/13296	0.0191035	170/6907	0.0246127	1.28839	170	8.96053
Trematoda	retained	GO:0008233	peptidase activity	GO:0003824	catalytic activity	MF	3	e	1.34619e-06	0.0264796	0.0260058	0.025812	1814/13296	0.136432	1038/6907	0.150282	1.10152	1038	5.4698
Trematoda	retained	GO:0004386	helicase activity	GO:0003824	catalytic activity	MF	9	e	1.48806e-06	0.0292702	0.028742	0.0285322	646/13296	0.048586	395/6907	0.0571884	1.17705	395	6.74348
Trematoda	retained	GO:0009055	electron transfer activity	GO:0003824	catalytic activity	MF	3	e	1.84362e-06	0.0362639	0.0355984	0.0353496	235/13296	0.0176745	158/6907	0.0228753	1.29426	158	8.18694
Trematoda	retained	GO:0003824	catalytic activity	GO:0003824	catalytic activity	MF	1	e	4.21469e-09	6.42908e-05	6.38988e-05	6.26699e-05	3574/13296	0.268803	2007/6907	0.290575	1.081	2007	1.60315
Plagiorchiida	duplicated	GO:0008476	protein-tyrosine sulfotransferase activity	GO:0003824	catalytic activity	MF	5	e	3.618e-10	3.52972e-06	3.52972e-06	3.44074e-06	13/14135	0.000919703	7/224	0.03125	33.9784	7	13.4321
Plagiorchiida	duplicated	GO:0004557	alpha-galactosidase activity	GO:0003824	catalytic activity	MF	6	e	1.95649e-08	0.000190876	0.000190739	0.000186063	7/14135	0.000495225	5/224	0.0223214	45.0733	5	12.2327
Plagiorchiida	duplicated	GO:0052692	raffinose alpha-galactosidase activity	GO:0003824	catalytic activity	MF	7	e	1.95649e-08	0.000190876	0.000190739	0.000186063	7/14135	0.000495225	5/224	0.0223214	45.0733	5	17.602
Plagiorchiida	duplicated	GO:0008146	sulfotransferase activity	GO:0003824	catalytic activity	MF	4	e	8.61862e-08	0.000840833	0.000839712	0.000819634	25/14135	0.00176866	7/224	0.03125	17.6687	7	10.3197
Plagiorchiida	duplicated	GO:0015925	galactosidase activity	GO:0003824	catalytic activity	MF	5	e	1.14379e-07	0.00111588	0.00111428	0.00108775	9/14135	0.000636717	5/224	0.0223214	35.057	5	10.1983
Plagiorchiida	duplicated	GO:0090216	positive regulation of 1-phosphatidylinositol-4-phosphate 5-kinase activity	GO:0003824	catalytic activity	BP	11	e	6.14185e-08	0.00114146	0.00114085	0.00111268	4/14135	0.000282985	4/224	0.0178571	63.1027	4	18.1869
Plagiorchiida	duplicated	GO:0090215	regulation of 1-phosphatidylinositol-4-phosphate 5-kinase activity	GO:0003824	catalytic activity	BP	10	e	3.03268e-07	0.00563623	0.00563168	0.00549413	5/14135	0.000353732	4/224	0.0178571	50.4821	4	17.1869
Plagiorchiida	duplicated	GO:0052692	raffinose alpha-galactosidase activity	GO:0003824	catalytic activity	MF	7	e	1.02369e-10	1.90252e-06	1.90252e-06	1.85455e-06	7/14135	0.000495225	6/224	0.0267857	54.088	6	17.602
Plagiorchiida	duplicated	GO:0004557	alpha-galactosidase activity	GO:0003824	catalytic activity	MF	6	e	4.04061e-10	7.50947e-06	7.50906e-06	7.32013e-06	8/14135	0.000565971	6/224	0.0267857	47.327	6	12.2327
Plagiorchiida	duplicated	GO:0008146	sulfotransferase activity	GO:0003824	catalytic activity	MF	4	e	5.2009e-10	9.66587e-06	9.66431e-06	9.42217e-06	67/14135	0.00474001	12/224	0.0535714	11.302	12	10.3197
Plagiorchiida	duplicated	GO:0008476	protein-tyrosine sulfotransferase activity	GO:0003824	catalytic activity	MF	5	e	3.88462e-09	7.21957e-05	7.21724e-05	7.03755e-05	17/14135	0.00120269	7/224	0.03125	25.9835	7	13.4321
Plagiorchiida	duplicated	GO:0015925	galactosidase activity	GO:0003824	catalytic activity	MF	5	e	1.039e-07	0.00193097	0.00192983	0.00188229	16/14135	0.00113194	6/224	0.0267857	23.6635	6	10.1983
Plagiorchiida	duplicated	GO:0042577	lipid phosphatase activity	GO:0003824	catalytic activity	MF	6	e	4.08642e-07	0.00759461	0.00758685	0.00740313	11/14135	0.00077821	5/224	0.0223214	28.683	5	11.459
Plagiorchiida	duplicated	GO:0008195	phosphatidate phosphatase activity	GO:0003824	catalytic activity	MF	6	e	1.1092e-06	0.0206146	0.0205913	0.0200948	13/14135	0.000919703	5/224	0.0223214	24.2703	5	10.1021
Plagiorchiida	duplicated	GO:0004557	alpha-galactosidase activity	GO:0003824	catalytic activity	MF	6	e	1.80472e-12	2.6921e-08	2.68903e-08	2.62423e-08	8/14135	0.000565971	7/224	0.03125	55.2148	7	12.2327
Plagiorchiida	duplicated	GO:0008456	alpha-N-acetylgalactosaminidase activity	GO:0003824	catalytic activity	MF	6	e	1.80472e-12	2.6921e-08	2.68903e-08	2.62423e-08	8/14135	0.000565971	7/224	0.03125	55.2148	7	16.602
Plagiorchiida	duplicated	GO:0015925	galactosidase activity	GO:0003824	catalytic activity	MF	5	e	8.01211e-12	1.19517e-07	1.19316e-07	1.16503e-07	9/14135	0.000636717	7/224	0.03125	49.0799	7	10.1983
Plagiorchiida	duplicated	GO:0015929	hexosaminidase activity	GO:0003824	catalytic activity	MF	5	e	1.32056e-09	1.96989e-05	1.96394e-05	1.92022e-05	15/14135	0.0010612	7/224	0.03125	29.4479	7	11.8032
Plagiorchiida	gained	GO:0050790	regulation of catalytic activity	GO:0003824	catalytic activity	BP	3	e	1.25036e-06	0.0121985	0.0120947	0.0118909	358/14135	0.0253272	43/770	0.0558442	2.20491	43	5.17641
Plagiorchiida	gained	GO:0140096	catalytic activity, acting on a protein	GO:0003824	catalytic activity	MF	2	e	4.06347e-10	3.96432e-06	3.94888e-06	3.86437e-06	1636/14135	0.115741	147/770	0.190909	1.64945	147	3.35126
Plagiorchiida	gained	GO:0016301	kinase activity	GO:0003824	catalytic activity	MF	4	e	1.02399e-09	9.99e-06	9.94597e-06	9.73814e-06	919/14135	0.0650159	95/770	0.123377	1.89764	95	4.44911
Plagiorchiida	gained	GO:0016772	transferase activity, transferring phosphorus-containing groups	GO:0003824	catalytic activity	MF	3	e	1.14045e-09	1.11262e-05	1.10749e-05	1.08457e-05	1128/14135	0.0798019	110/770	0.142857	1.79015	110	4.08751
Plagiorchiida	gained	GO:0004672	protein kinase activity	GO:0003824	catalytic activity	MF	5	e	3.37468e-09	3.29234e-05	3.27513e-05	3.20934e-05	661/14135	0.0467634	74/770	0.0961039	2.05511	74	4.83125
Plagiorchiida	gained	GO:0016773	phosphotransferase activity, alcohol group as acceptor	GO:0003824	catalytic activity	MF	4	e	3.95142e-08	0.000385501	0.000382893	0.000375782	758/14135	0.0536258	78/770	0.101299	1.88899	78	4.58158
Plagiorchiida	gained	GO:0016740	transferase activity	GO:0003824	catalytic activity	MF	2	e	6.95497e-08	0.000678527	0.000673589	0.00066142	2102/14135	0.148709	169/770	0.219481	1.47591	169	2.8647
Plagiorchiida	gained	GO:0004674	protein serine/threonine kinase activity	GO:0003824	catalytic activity	MF	6	e	1.77827e-06	0.0173488	0.0171958	0.0169114	316/14135	0.0223559	39/770	0.0506494	2.2656	39	5.0534
Opisthorchiata_Xiphidiata	duplicated	GO:0004356	glutamate-ammonia ligase activity	GO:0003824	catalytic activity	MF	6	e	8.06784e-12	7.12632e-08	7.12551e-08	6.94666e-08	11/11639	0.000945098	6/62	0.0967742	102.396	6	14.329
Opisthorchiata_Xiphidiata	duplicated	GO:0016211	ammonia ligase activity	GO:0003824	catalytic activity	MF	5	e	8.06784e-12	7.12632e-08	7.12551e-08	6.94666e-08	11/11639	0.000945098	6/62	0.0967742	102.396	6	14.2327
Opisthorchiata_Xiphidiata	duplicated	GO:0016880	acid-ammonia (or amide) ligase activity	GO:0003824	catalytic activity	MF	4	e	5.17945e-11	4.57501e-07	4.57242e-07	4.45967e-07	14/11639	0.00120285	6/62	0.0967742	80.4539	6	12.865
Opisthorchiata_Xiphidiata	duplicated	GO:0016879	ligase activity, forming carbon-nitrogen bonds	GO:0003824	catalytic activity	MF	3	e	2.36182e-07	0.0020862	0.002081	0.0020336	50/11639	0.0042959	6/62	0.0967742	22.5271	6	8.21324
Opisthorchiata_Xiphidiata	duplicated	GO:0004356	glutamate-ammonia ligase activity	GO:0003824	catalytic activity	MF	6	e	3.99562e-08	0.000713659	0.00071218	0.000695666	19/11639	0.00163244	5/62	0.0806452	49.4015	5	14.329
Opisthorchiata_Xiphidiata	duplicated	GO:0016211	ammonia ligase activity	GO:0003824	catalytic activity	MF	5	e	8.9386e-08	0.00159652	0.0015925	0.00155627	22/11639	0.0018902	5/62	0.0806452	42.665	5	14.2327
Opisthorchiata_Xiphidiata	duplicated	GO:0016880	acid-ammonia (or amide) ligase activity	GO:0003824	catalytic activity	MF	4	e	1.43097e-07	0.00255586	0.00254914	0.00249142	24/11639	0.00206203	5/62	0.0806452	39.1095	5	12.865
Opisthorchiata_Xiphidiata	duplicated	GO:0004707	MAP kinase activity	GO:0003824	catalytic activity	MF	7	e	1.78142e-07	0.0031818	0.00317271	0.00310158	25/11639	0.00214795	5/62	0.0806452	37.5452	5	9.74193
Opisthorchiata_Xiphidiata	duplicated	GO:0004356	glutamate-ammonia ligase activity	GO:0003824	catalytic activity	MF	6	e	1.08619e-08	0.000156683	0.000156683	0.000152733	6/11639	0.000515508	4/62	0.0645161	125.151	4	14.329
Opisthorchiata_Xiphidiata	duplicated	GO:0016211	ammonia ligase activity	GO:0003824	catalytic activity	MF	5	e	1.08619e-08	0.000156683	0.000156683	0.000152733	6/11639	0.000515508	4/62	0.0645161	125.151	4	14.2327
Opisthorchiata_Xiphidiata	duplicated	GO:0016880	acid-ammonia (or amide) ligase activity	GO:0003824	catalytic activity	MF	4	e	2.52434e-08	0.000364136	0.000363985	0.000354956	7/11639	0.000601426	4/62	0.0645161	107.272	4	12.865
Opisthorchiata_Xiphidiata	gained	GO:0003824	catalytic activity	GO:0003824	catalytic activity	MF	1	e	4.43194e-07	0.00391474	0.00391429	0.00381604	4001/11639	0.343758	166/351	0.472934	1.37578	166	1.60315
Opisthorchiata_Xiphidiata	gained	GO:0016787	hydrolase activity	GO:0003824	catalytic activity	MF	2	e	8.54686e-07	0.00754944	0.00754516	0.00735911	1733/11639	0.148896	87/351	0.247863	1.66467	87	3.04721
Atriophallophorus_red3	duplicated	GO:0003824	catalytic activity	GO:0003824	catalytic activity	MF	1	e	3.42506e-16	2.36158e-12	2.36158e-12	2.30204e-12	3506/11499	0.304896	454/1092	0.415751	1.36358	454	1.60315
Atriophallophorus_red3	duplicated	GO:0016211	ammonia ligase activity	GO:0003824	catalytic activity	MF	5	e	1.48726e-15	1.02546e-11	1.02532e-11	9.99613e-12	53/11499	0.0046091	28/1092	0.025641	5.56313	28	14.2327
Atriophallophorus_red3	duplicated	GO:0004356	glutamate-ammonia ligase activity	GO:0003824	catalytic activity	MF	6	e	1.48726e-15	1.02546e-11	1.02532e-11	9.99613e-12	53/11499	0.0046091	28/1092	0.025641	5.56313	28	14.329
Atriophallophorus_red3	duplicated	GO:0016880	acid-ammonia (or amide) ligase activity	GO:0003824	catalytic activity	MF	4	e	2.9932e-14	2.06381e-10	2.06261e-10	2.01178e-10	58/11499	0.00504392	28/1092	0.025641	5.08355	28	12.865
Atriophallophorus_red3	duplicated	GO:0016879	ligase activity, forming carbon-nitrogen bonds	GO:0003824	catalytic activity	MF	3	e	7.09018e-11	4.88868e-07	4.8745e-07	4.76543e-07	85/11499	0.00739195	30/1092	0.0274725	3.71655	30	8.21324
Atriophallophorus_red3	duplicated	GO:0008234	cysteine-type peptidase activity	GO:0003824	catalytic activity	MF	5	e	7.99652e-09	5.5136e-05	5.48481e-05	5.3746e-05	142/11499	0.0123489	37/1092	0.0338828	2.74379	37	7.19932
Atriophallophorus_red3	duplicated	GO:0004197	cysteine-type endopeptidase activity	GO:0003824	catalytic activity	MF	6	e	6.1352e-08	0.000423022	0.000420384	0.000412357	41/11499	0.00356553	17/1092	0.0155678	4.36619	17	7.69759
Atriophallophorus_red3	duplicated	GO:0016787	hydrolase activity	GO:0003824	catalytic activity	MF	2	e	7.02863e-08	0.000484624	0.000481531	0.000472407	1542/11499	0.134099	207/1092	0.18956	1.41359	207	3.04721
Atriophallophorus_red3	duplicated	GO:0019200	carbohydrate kinase activity	GO:0003824	catalytic activity	MF	5	e	7.76429e-07	0.00535348	0.00530689	0.00521852	21/11499	0.00182625	11/1092	0.0100733	5.51583	11	9.59448
Atriophallophorus_red3	duplicated	GO:2000580	regulation of ATP-dependent microtubule motor activity, plus-end-directed	GO:0003824	catalytic activity	BP	6	e	1.33572e-10	1.90567e-06	1.90473e-06	1.85762e-06	30/11499	0.00260892	17/1092	0.0155678	5.96712	17	10.6362
Atriophallophorus_red3	duplicated	GO:2000576	positive regulation of microtubule motor activity	GO:0003824	catalytic activity	BP	6	e	1.33572e-10	1.90567e-06	1.90473e-06	1.85762e-06	30/11499	0.00260892	17/1092	0.0155678	5.96712	17	10.6171
Atriophallophorus_red3	duplicated	GO:2000574	regulation of microtubule motor activity	GO:0003824	catalytic activity	BP	5	e	2.69694e-10	3.84772e-06	3.84449e-06	3.75071e-06	31/11499	0.00269589	17/1092	0.0155678	5.77464	17	10.3509
Atriophallophorus_red3	duplicated	GO:0050790	regulation of catalytic activity	GO:0003824	catalytic activity	BP	3	e	5.64827e-09	8.05838e-05	8.0437e-05	7.85521e-05	654/11499	0.0568745	108/1092	0.0989011	1.73894	108	5.17641
Atriophallophorus_red3	duplicated	GO:0032781	positive regulation of ATPase activity	GO:0003824	catalytic activity	BP	6	e	2.20207e-06	0.0314169	0.0312297	0.0306248	56/11499	0.00486999	18/1092	0.0164835	3.38471	18	10.0654
Atriophallophorus_red3	duplicated	GO:0016211	ammonia ligase activity	GO:0003824	catalytic activity	MF	5	e	1.33572e-10	1.90567e-06	1.90473e-06	1.85762e-06	30/11499	0.00260892	17/1092	0.0155678	5.96712	17	14.2327
Atriophallophorus_red3	duplicated	GO:0004356	glutamate-ammonia ligase activity	GO:0003824	catalytic activity	MF	6	e	1.33572e-10	1.90567e-06	1.90473e-06	1.85762e-06	30/11499	0.00260892	17/1092	0.0155678	5.96712	17	14.329
Atriophallophorus_red3	duplicated	GO:0016880	acid-ammonia (or amide) ligase activity	GO:0003824	catalytic activity	MF	4	e	5.24642e-10	7.48507e-06	7.4772e-06	7.29636e-06	32/11499	0.00278285	17/1092	0.0155678	5.59418	17	12.865
Atriophallophorus_red3	duplicated	GO:0008234	cysteine-type peptidase activity	GO:0003824	catalytic activity	MF	5	e	1.70751e-07	0.00243611	0.00242791	0.00237469	139/11499	0.012088	34/1092	0.0311355	2.57574	34	7.19932
Atriophallophorus_red3	duplicated	GO:0019707	protein-cysteine S-acyltransferase activity	GO:0003824	catalytic activity	MF	6	e	2.49024e-06	0.0355283	0.0352967	0.0346326	46/11499	0.00400035	16/1092	0.014652	3.66269	16	12.2801
Atriophallophorus_red3	duplicated	GO:0016211	ammonia ligase activity	GO:0003824	catalytic activity	MF	5	e	1.38584e-06	0.0171997	0.017154	0.0167661	26/11499	0.00226107	12/1092	0.010989	4.8601	12	14.2327
Atriophallophorus_red3	duplicated	GO:0004356	glutamate-ammonia ligase activity	GO:0003824	catalytic activity	MF	6	e	1.38584e-06	0.0171997	0.017154	0.0167661	26/11499	0.00226107	12/1092	0.010989	4.8601	12	14.329
Atriophallophorus_red3	duplicated	GO:0016614	oxidoreductase activity, acting on CH-OH group of donors	GO:0003824	catalytic activity	MF	3	e	1.71751e-06	0.021316	0.0212491	0.0207786	40/11499	0.00347856	15/1092	0.0137363	3.94883	15	7.59495
Atriophallophorus_red3	duplicated	GO:0016880	acid-ammonia (or amide) ligase activity	GO:0003824	catalytic activity	MF	4	e	2.27964e-06	0.0282926	0.0281878	0.0275793	27/11499	0.00234803	12/1092	0.010989	4.6801	12	12.865
Atriophallophorus_red3	gained	GO:0019783	ubiquitin-like protein-specific protease activity	GO:0003824	catalytic activity	MF	6	e	2.26352e-06	0.015607	0.0155119	0.0152135	82/11499	0.00713105	47/3679	0.0127752	1.79149	47	8.94854
Atriophallophorus_red3	gained	GO:0101005	ubiquitinyl hydrolase activity	GO:0003824	catalytic activity	MF	3	e	2.26352e-06	0.015607	0.0155119	0.0152135	82/11499	0.00713105	47/3679	0.0127752	1.79149	47	9.15904
Atriophallophorus_red3	gained	GO:0004692	cGMP-dependent protein kinase activity	GO:0003824	catalytic activity	MF	8	e	6.277e-18	8.95539e-14	8.84931e-14	8.72961e-14	87/11499	0.00756588	67/3679	0.0182115	2.40705	67	15.3796
Atriophallophorus_red3	gained	GO:0004690	cyclic nucleotide-dependent protein kinase activity	GO:0003824	catalytic activity	MF	7	e	1.51874e-16	2.16679e-12	2.13824e-12	2.11216e-12	92/11499	0.0080007	68/3679	0.0184833	2.31021	68	13.5431
Atriophallophorus_red3	gained	GO:0003868	4-hydroxyphenylpyruvate dioxygenase activity	GO:0003824	catalytic activity	MF	5	e	6.06834e-15	8.6577e-11	8.52906e-11	8.43943e-11	66/11499	0.00573963	52/3679	0.0141343	2.46258	52	12.8119
Atriophallophorus_red3	gained	GO:0016702	oxidoreductase activity, acting on single donors with incorporation of molecular oxygen, incorporation of two atoms of oxygen	GO:0003824	catalytic activity	MF	4	e	7.81479e-11	1.11494e-06	1.09063e-06	1.08683e-06	76/11499	0.00660927	52/3679	0.0141343	2.13855	52	10.2711
Atriophallophorus_red3	gained	GO:0016701	oxidoreductase activity, acting on single donors with incorporation of molecular oxygen	GO:0003824	catalytic activity	MF	3	e	1.59727e-09	2.27882e-05	2.21956e-05	2.22137e-05	80/11499	0.00695713	52/3679	0.0141343	2.03163	52	10.2011
Atriophallophorus_red3	gained	GO:0003964	RNA-directed DNA polymerase activity	GO:0003824	catalytic activity	MF	6	e	2.18952e-06	0.0312378	0.0299394	0.0304503	57/11499	0.00495695	36/3679	0.00978527	1.97405	36	9.04739
Atriophallophorus_red3	retained	GO:0043087	regulation of GTPase activity	GO:0003824	catalytic activity	BP	5	e	5.36494e-08	0.000765417	0.000758657	0.000746119	105/11499	0.00913123	74/5080	0.0145669	1.59529	74	7.27742
Atriophallophorus_red3	retained	GO:0043085	positive regulation of catalytic activity	GO:0003824	catalytic activity	BP	4	e	3.13318e-07	0.00447011	0.0044228	0.00435741	342/11499	0.0297417	198/5080	0.0389764	1.3105	198	5.89218
Atriophallophorus_red3	retained	GO:0003824	catalytic activity	GO:0003824	catalytic activity	MF	1	e	5.50462e-44	7.85345e-40	7.84904e-40	7.65545e-40	3500/11499	0.304374	1888/5080	0.371654	1.22104	1888	1.60315
Atriophallophorus_red3	retained	GO:0016787	hydrolase activity	GO:0003824	catalytic activity	MF	2	e	3.56667e-28	5.08856e-24	5.0825e-24	4.96027e-24	1968/11499	0.171145	1091/5080	0.214764	1.25486	1091	3.04721
Atriophallophorus_red3	retained	GO:0016740	transferase activity	GO:0003824	catalytic activity	MF	2	e	1.51205e-26	2.15724e-22	2.15421e-22	2.10285e-22	1953/11499	0.169841	1077/5080	0.212008	1.24827	1077	2.8647
Atriophallophorus_red3	retained	GO:0016788	hydrolase activity, acting on ester bonds	GO:0003824	catalytic activity	MF	3	e	3.2649e-16	4.65804e-12	4.64041e-12	4.5406e-12	563/11499	0.0489608	343/5080	0.0675197	1.37906	343	4.71596
Atriophallophorus_red3	retained	GO:0140096	catalytic activity, acting on a protein	GO:0003824	catalytic activity	MF	2	e	8.70367e-13	1.24175e-08	1.2354e-08	1.21045e-08	1557/11499	0.135403	819/5080	0.16122	1.19067	819	3.35126
Atriophallophorus_red3	retained	GO:0017111	nucleoside-triphosphatase activity	GO:0003824	catalytic activity	MF	6	e	1.45239e-12	2.07212e-08	2.06123e-08	2.01988e-08	722/11499	0.0627881	411/5080	0.0809055	1.28855	411	4.62095
Atriophallophorus_red3	retained	GO:0016462	pyrophosphatase activity	GO:0003824	catalytic activity	MF	5	e	2.20982e-12	3.15276e-08	3.13552e-08	3.07327e-08	735/11499	0.0639186	417/5080	0.0820866	1.28424	417	4.56329
Atriophallophorus_red3	retained	GO:0016818	hydrolase activity, acting on acid anhydrides, in phosphorus-containing anhydrides	GO:0003824	catalytic activity	MF	4	e	4.28896e-12	6.11906e-08	6.08347e-08	5.96479e-08	738/11499	0.0641795	417/5080	0.0820866	1.27902	417	4.55236
Atriophallophorus_red3	retained	GO:0016817	hydrolase activity, acting on acid anhydrides	GO:0003824	catalytic activity	MF	3	e	6.12244e-12	8.73489e-08	8.68346e-08	8.51467e-08	741/11499	0.0644404	418/5080	0.0822835	1.27689	418	4.55207
Atriophallophorus_red3	retained	GO:0016887	ATPase activity	GO:0003824	catalytic activity	MF	7	e	4.24303e-10	6.05354e-06	6.01153e-06	5.90091e-06	373/11499	0.0324376	224/5080	0.0440945	1.35936	224	4.90371
Atriophallophorus_red3	retained	GO:0016772	transferase activity, transferring phosphorus-containing groups	GO:0003824	catalytic activity	MF	3	e	6.89409e-10	9.83579e-06	9.76478e-06	9.58781e-06	1077/11499	0.0936603	572/5080	0.112598	1.2022	572	4.08751
Atriophallophorus_red3	retained	GO:0004518	nuclease activity	GO:0003824	catalytic activity	MF	4	e	3.43749e-08	0.000490426	0.000486267	0.000478062	200/11499	0.0173928	127/5080	0.025	1.43738	127	5.88802
Atriophallophorus_red3	retained	GO:0042578	phosphoric ester hydrolase activity	GO:0003824	catalytic activity	MF	4	e	4.08084e-07	0.00582214	0.0057597	0.00567535	290/11499	0.0252196	171/5080	0.0336614	1.33473	171	6.42477
Atriophallophorus_red3	retained	GO:0004386	helicase activity	GO:0003824	catalytic activity	MF	9	e	6.17819e-07	0.00881443	0.00871681	0.0085922	162/11499	0.0140882	103/5080	0.0202756	1.43919	103	6.74348
Atriophallophorus_red3	retained	GO:0016757	transferase activity, transferring glycosyl groups	GO:0003824	catalytic activity	MF	3	e	1.22343e-06	0.0174546	0.0172442	0.0170146	272/11499	0.0236542	160/5080	0.0314961	1.33152	160	5.82815
Atriophallophorus_red3	retained	GO:0016301	kinase activity	GO:0003824	catalytic activity	MF	4	e	1.94713e-06	0.0277797	0.0274137	0.0270793	887/11499	0.0771371	460/5080	0.0905512	1.1739	460	4.44911
Atriophallophorus_red3	retained	GO:0016791	phosphatase activity	GO:0003824	catalytic activity	MF	5	e	2.18549e-06	0.0311804	0.0307608	0.0303943	204/11499	0.0177407	124/5080	0.0244094	1.3759	124	6.6646
Atriophallophorus_red3	retained	GO:0003824	catalytic activity	GO:0003824	catalytic activity	MF	1	e	4.252e-13	5.27715e-09	5.2695e-09	5.14411e-09	1207/11499	0.104966	652/5080	0.128346	1.22275	652	1.60315
Atriophallophorus_red3	retained	GO:0016788	hydrolase activity, acting on ester bonds	GO:0003824	catalytic activity	MF	3	e	4.69226e-09	5.82356e-05	5.80526e-05	5.67674e-05	152/11499	0.0132185	103/5080	0.0202756	1.53388	103	4.71596
Atriophallophorus_red3	retained	GO:0016787	hydrolase activity	GO:0003824	catalytic activity	MF	2	e	2.15695e-08	0.000267699	0.000266815	0.00026095	552/11499	0.0480042	308/5080	0.0606299	1.26301	308	3.04721
Atriophallophorus_red3	retained	GO:0016740	transferase activity	GO:0003824	catalytic activity	MF	2	e	6.93365e-07	0.00860536	0.00856098	0.0083884	449/11499	0.0390469	250/5080	0.0492126	1.26035	250	2.8647
Trematoda	duplicated	GO:0010496	intercellular transport	GO:0051234	establishment of localization	BP	4	e	2.73752e-07	0.00417581	0.00417499	0.00407053	14/13296	0.00105295	4/56	0.0714286	67.8367	4	12.7607
Trematoda	duplicated	GO:0034766	negative regulation of ion transmembrane transport	GO:0051234	establishment of localization	BP	7	e	4.98561e-07	0.00760505	0.00760206	0.00741331	38/13296	0.002858	5/56	0.0892857	31.2406	5	10.329
Trematoda	retained	GO:0051234	establishment of localization	GO:0051234	establishment of localization	BP	2	e	1.56319e-43	3.07479e-39	3.07057e-39	2.99727e-39	5064/13296	0.380866	3017/6907	0.436803	1.14687	3017	3.20714
Trematoda	retained	GO:0006810	transport	GO:0051234	establishment of localization	BP	3	e	9.08063e-42	1.78616e-37	1.78334e-37	1.74113e-37	4948/13296	0.372142	2947/6907	0.426669	1.14652	2947	3.2404
Trematoda	retained	GO:0045184	establishment of protein localization	GO:0051234	establishment of localization	BP	4	e	9.47885e-26	1.86449e-21	1.85757e-21	1.81748e-21	1959/13296	0.147338	1231/6907	0.178225	1.20964	1231	5.15938
Trematoda	retained	GO:0071702	organic substance transport	GO:0051234	establishment of localization	BP	4	e	4.13418e-25	8.13192e-21	8.10009e-21	7.9269e-21	2644/13296	0.198857	1611/6907	0.233242	1.17291	1611	4.41664
Trematoda	retained	GO:0071705	nitrogen compound transport	GO:0051234	establishment of localization	BP	4	e	1.8318e-24	3.60316e-20	3.5874e-20	3.51231e-20	2265/13296	0.170352	1397/6907	0.202259	1.1873	1397	4.74698
Trematoda	retained	GO:0046907	intracellular transport	GO:0051234	establishment of localization	BP	4	e	8.3613e-24	1.64467e-19	1.63698e-19	1.6032e-19	1953/13296	0.146886	1219/6907	0.176488	1.20153	1219	4.6789
Trematoda	retained	GO:0042886	amide transport	GO:0051234	establishment of localization	BP	5	e	5.82208e-22	1.1452e-17	1.13956e-17	1.11633e-17	1967/13296	0.147939	1218/6907	0.176343	1.192	1218	5.15188
Trematoda	retained	GO:0015833	peptide transport	GO:0051234	establishment of localization	BP	6	e	1.18296e-21	2.32688e-17	2.31517e-17	2.26822e-17	1896/13296	0.142599	1177/6907	0.170407	1.195	1177	5.16692
Trematoda	retained	GO:0015031	protein transport	GO:0051234	establishment of localization	BP	7	e	1.78043e-21	3.5021e-17	3.48412e-17	3.41381e-17	1800/13296	0.135379	1122/6907	0.162444	1.19992	1122	5.19888
Trematoda	retained	GO:0006886	intracellular protein transport	GO:0051234	establishment of localization	BP	8	e	2.84243e-18	5.59105e-14	5.55496e-14	5.45009e-14	1204/13296	0.0905535	769/6907	0.111336	1.22951	769	5.40732
Trematoda	retained	GO:0055085	transmembrane transport	GO:0051234	establishment of localization	BP	4	e	6.82662e-17	1.3428e-12	1.33338e-12	1.30894e-12	2580/13296	0.194043	1530/6907	0.221514	1.14157	1530	4.94794
Trematoda	retained	GO:0016192	vesicle-mediated transport	GO:0051234	establishment of localization	BP	4	e	2.74481e-12	5.39904e-08	5.34936e-08	5.26292e-08	1908/13296	0.143502	1132/6907	0.163892	1.14209	1132	5.07801
Trematoda	retained	GO:0006811	ion transport	GO:0051234	establishment of localization	BP	4	e	3.45461e-11	6.79521e-07	6.7275e-07	6.62389e-07	2135/13296	0.160575	1249/6907	0.180831	1.12615	1249	4.89383
Trematoda	retained	GO:0072594	establishment of protein localization to organelle	GO:0051234	establishment of localization	BP	6	e	5.31984e-11	1.04641e-06	1.03572e-06	1.02003e-06	530/13296	0.0398616	349/6907	0.0505284	1.2676	349	6.38362
Trematoda	retained	GO:0090150	establishment of protein localization to membrane	GO:0051234	establishment of localization	BP	6	e	1.26561e-09	2.48946e-05	2.46137e-05	2.4267e-05	283/13296	0.0212846	197/6907	0.0285218	1.34002	197	8.21253
Trematoda	retained	GO:0006812	cation transport	GO:0051234	establishment of localization	BP	5	e	1.67588e-09	3.29646e-05	3.25859e-05	3.21335e-05	1388/13296	0.104392	827/6907	0.119734	1.14696	827	5.67977
Trematoda	retained	GO:0072599	establishment of protein localization to endoplasmic reticulum	GO:0051234	establishment of localization	BP	7	e	7.53862e-09	0.000148285	0.000146468	0.000144546	118/13296	0.00887485	92/6907	0.0133198	1.50085	92	9.33988
Trematoda	retained	GO:0098655	cation transmembrane transport	GO:0051234	establishment of localization	BP	6	e	9.03921e-09	0.000177801	0.000175587	0.000173319	936/13296	0.0703971	571/6907	0.0826698	1.17433	571	6.43896
Trematoda	retained	GO:0034220	ion transmembrane transport	GO:0051234	establishment of localization	BP	5	e	2.86032e-08	0.000562625	0.000554931	0.00054844	1336/13296	0.100481	790/6907	0.114377	1.13829	790	5.65507
Trematoda	retained	GO:0006605	protein targeting	GO:0051234	establishment of localization	BP	9	e	5.59148e-08	0.00109984	0.00108385	0.00107211	285/13296	0.021435	193/6907	0.0279427	1.3036	193	7.04069
Trematoda	retained	GO:0051049	regulation of transport	GO:0051234	establishment of localization	BP	4	e	5.93044e-07	0.0116652	0.0114718	0.0113711	1339/13296	0.100707	782/6907	0.113218	1.12424	782	5.68423
Trematoda	retained	GO:0046903	secretion	GO:0051234	establishment of localization	BP	4	e	6.17335e-07	0.012143	0.0119405	0.0118368	834/13296	0.0627256	503/6907	0.0728247	1.161	503	6.64439
Trematoda	retained	GO:0098660	inorganic ion transmembrane transport	GO:0051234	establishment of localization	BP	6	e	6.49397e-07	0.0127736	0.0125587	0.0124516	944/13296	0.0709988	564/6907	0.0816563	1.15011	564	6.36337
Trematoda	retained	GO:0006839	mitochondrial transport	GO:0051234	establishment of localization	BP	4	e	8.50149e-07	0.0167224	0.0164334	0.0163008	175/13296	0.0131619	123/6907	0.017808	1.353	123	6.83628
Trematoda	retained	GO:0045047	protein targeting to ER	GO:0051234	establishment of localization	BP	10	e	1.37836e-06	0.0271124	0.0266258	0.0264288	99/13296	0.00744585	75/6907	0.0108585	1.45834	75	9.36357
Trematoda	retained	GO:0098662	inorganic cation transmembrane transport	GO:0051234	establishment of localization	BP	7	e	2.36743e-06	0.0465673	0.0456937	0.0453932	825/13296	0.0620487	494/6907	0.0715216	1.15267	494	6.63523
Trematoda	retained	GO:0051234	establishment of localization	GO:0051234	establishment of localization	BP	2	e	1.30074e-14	1.98415e-10	1.97947e-10	1.93412e-10	3319/13296	0.249624	1916/6907	0.2774	1.11127	1916	3.20714
Trematoda	retained	GO:0006810	transport	GO:0051234	establishment of localization	BP	3	e	4.85108e-14	7.39984e-10	7.38043e-10	7.21327e-10	3254/13296	0.244735	1877/6907	0.271753	1.1104	1877	3.2404
Trematoda	retained	GO:0006613	cotranslational protein targeting to membrane	GO:0051234	establishment of localization	BP	11	e	8.53817e-14	1.30241e-09	1.29891e-09	1.26958e-09	111/13296	0.00834838	95/6907	0.0137542	1.64753	95	10.0474
Trematoda	retained	GO:0006614	SRP-dependent cotranslational protein targeting to membrane	GO:0051234	establishment of localization	BP	12	e	1.43613e-13	2.19067e-09	2.18449e-09	2.13543e-09	110/13296	0.00827316	94/6907	0.0136094	1.645	94	10.4624
Trematoda	retained	GO:0072599	establishment of protein localization to endoplasmic reticulum	GO:0051234	establishment of localization	BP	7	e	4.91489e-13	7.49717e-09	7.47358e-09	7.30815e-09	114/13296	0.00857401	96/6907	0.0138989	1.62106	96	9.33988
Trematoda	retained	GO:0045047	protein targeting to ER	GO:0051234	establishment of localization	BP	10	e	8.12094e-13	1.23877e-08	1.23463e-08	1.20754e-08	113/13296	0.0084988	95/6907	0.0137542	1.61837	95	9.36357
Trematoda	retained	GO:0046907	intracellular transport	GO:0051234	establishment of localization	BP	4	e	7.38922e-11	1.12715e-06	1.12183e-06	1.09873e-06	1295/13296	0.0973977	784/6907	0.113508	1.16541	784	4.6789
Trematoda	retained	GO:0006898	receptor-mediated endocytosis	GO:0051234	establishment of localization	BP	6	e	1.1058e-09	1.68678e-05	1.67716e-05	1.64426e-05	901/13296	0.0677647	556/6907	0.080498	1.1879	556	9.12895
Trematoda	retained	GO:0051649	establishment of localization in cell	GO:0051234	establishment of localization	BP	3	e	4.99554e-09	7.6202e-05	7.57274e-05	7.42808e-05	1759/13296	0.132295	1028/6907	0.148835	1.12502	1028	4.53763
Trematoda	retained	GO:0006612	protein targeting to membrane	GO:0051234	establishment of localization	BP	10	e	4.01735e-08	0.000612807	0.000608509	0.000597357	179/13296	0.0134627	129/6907	0.0186767	1.38729	129	9.17153
Trematoda	retained	GO:0006897	endocytosis	GO:0051234	establishment of localization	BP	5	e	6.70507e-08	0.00102279	0.00101548	0.000997005	1339/13296	0.100707	789/6907	0.114232	1.1343	789	6.95093
Trematoda	retained	GO:0071705	nitrogen compound transport	GO:0051234	establishment of localization	BP	4	e	1.05717e-07	0.00161261	0.00160088	0.00157195	1151/13296	0.0865674	684/6907	0.09903	1.14396	684	4.74698
Trematoda	retained	GO:0072594	establishment of protein localization to organelle	GO:0051234	establishment of localization	BP	6	e	1.6573e-07	0.00252805	0.00250883	0.00246432	335/13296	0.0251955	221/6907	0.0319965	1.26993	221	6.38362
Trematoda	retained	GO:0016192	vesicle-mediated transport	GO:0051234	establishment of localization	BP	4	e	1.74725e-07	0.00266526	0.00264482	0.00259806	1805/13296	0.135755	1041/6907	0.150717	1.11021	1041	5.07801
Trematoda	retained	GO:0098657	import into cell	GO:0051234	establishment of localization	BP	4	e	5.24716e-07	0.00800402	0.00793738	0.00780223	1396/13296	0.104994	814/6907	0.117851	1.12246	814	6.67642
Trematoda	retained	GO:0090150	establishment of protein localization to membrane	GO:0051234	establishment of localization	BP	6	e	1.49304e-06	0.0227749	0.0225584	0.0222007	219/13296	0.0164711	149/6907	0.0215723	1.30971	149	8.21253
Trematoda	retained	GO:0071702	organic substance transport	GO:0051234	establishment of localization	BP	4	e	1.53962e-06	0.0234854	0.0232606	0.0228932	1295/13296	0.0973977	755/6907	0.109309	1.1223	755	4.41664
Plagiorchiida	duplicated	GO:1903170	negative regulation of calcium ion transmembrane transport	GO:0051234	establishment of localization	BP	9	e	2.07036e-06	0.0308836	0.0306517	0.0301049	7/14135	0.000495225	4/224	0.0178571	36.0587	4	11.4935
Plagiorchiida	retained	GO:0006810	transport	GO:0051234	establishment of localization	BP	3	e	8.3688e-07	0.0124837	0.0124101	0.012169	2492/14135	0.1763	2056/11151	0.184378	1.04582	2056	3.2404
Plagiorchiida	retained	GO:0016192	vesicle-mediated transport	GO:0051234	establishment of localization	BP	4	e	2.14393e-06	0.0319809	0.0317858	0.0311746	1351/14135	0.0955784	1132/11151	0.101516	1.06212	1132	5.07801
Opisthorchiata_Xiphidiata	duplicated	GO:0035725	sodium ion transmembrane transport	GO:0051234	establishment of localization	BP	8	e	2.99869e-06	0.0264874	0.0264094	0.0258196	43/11639	0.00369448	5/62	0.0806452	21.8286	5	9.66142
Opisthorchiata_Xiphidiata	duplicated	GO:0098927	vesicle-mediated transport between endosomal compartments	GO:0051234	establishment of localization	BP	5	e	2.95621e-08	0.000528008	0.000527003	0.000514696	18/11639	0.00154652	5/62	0.0806452	52.1461	5	11.3732
Opisthorchiata_Xiphidiata	duplicated	GO:0099587	inorganic ion import across plasma membrane	GO:0051234	establishment of localization	BP	7	e	3.91722e-07	0.00699655	0.00697462	0.00682015	29/11639	0.00249162	5/62	0.0806452	32.3665	5	9.51628
Opisthorchiata_Xiphidiata	duplicated	GO:0098659	inorganic cation import across plasma membrane	GO:0051234	establishment of localization	BP	8	e	3.91722e-07	0.00699655	0.00697462	0.00682015	29/11639	0.00249162	5/62	0.0806452	32.3665	5	9.51628
Opisthorchiata_Xiphidiata	duplicated	GO:1903169	regulation of calcium ion transmembrane transport	GO:0051234	establishment of localization	BP	8	e	1.26404e-06	0.022577	0.0224847	0.0220078	66/11639	0.00567059	6/62	0.0967742	17.066	6	9.59635
Opisthorchiata_Xiphidiata	duplicated	GO:0098739	import across plasma membrane	GO:0051234	establishment of localization	BP	5	e	1.82314e-06	0.0325632	0.0324173	0.0317422	39/11639	0.0033508	5/62	0.0806452	24.0674	5	9.33207
Atriophallophorus_red3	duplicated	GO:0015918	sterol transport	GO:0051234	establishment of localization	BP	6	e	1.23108e-06	0.0175639	0.0174678	0.017121	18/11499	0.00156535	10/1092	0.00915751	5.85012	10	10.3828
Atriophallophorus_red3	duplicated	GO:0030301	cholesterol transport	GO:0051234	establishment of localization	BP	7	e	2.25486e-06	0.0321701	0.0319694	0.031359	12/11499	0.00104357	8/1092	0.00732601	7.02015	8	10.7607
Atriophallophorus_red3	duplicated	GO:0030705	cytoskeleton-dependent intracellular transport	GO:0051234	establishment of localization	BP	5	e	3.27343e-06	0.046702	0.0463878	0.0455246	92/11499	0.0080007	24/1092	0.021978	2.74701	24	8.0089
Atriophallophorus_red3	duplicated	GO:0046836	glycolipid transport	GO:0051234	establishment of localization	BP	6	e	3.17108e-09	3.93563e-05	3.93563e-05	3.8364e-05	12/11499	0.00104357	10/1092	0.00915751	8.77518	10	12.9581
Atriophallophorus_red3	duplicated	GO:1901264	carbohydrate derivative transport	GO:0051234	establishment of localization	BP	5	e	1.04888e-08	0.000130176	0.000130134	0.000126894	22/11499	0.00191321	13/1092	0.0119048	6.2224	13	9.22116
Atriophallophorus_red3	duplicated	GO:0006869	lipid transport	GO:0051234	establishment of localization	BP	5	e	4.89989e-08	0.000608125	0.000607831	0.000592793	45/11499	0.00391338	18/1092	0.0164835	4.21209	18	8.2068
Atriophallophorus_red3	duplicated	GO:0030301	cholesterol transport	GO:0051234	establishment of localization	BP	7	e	5.98091e-07	0.00742291	0.00741214	0.00723577	17/11499	0.00147839	10/1092	0.00915751	6.19425	10	10.7607
Atriophallophorus_red3	duplicated	GO:0015748	organophosphate ester transport	GO:0051234	establishment of localization	BP	5	e	7.76429e-07	0.00963626	0.00962073	0.00939332	21/11499	0.00182625	11/1092	0.0100733	5.51583	11	9.47441
Atriophallophorus_red3	duplicated	GO:0033344	cholesterol efflux	GO:0051234	establishment of localization	BP	8	e	8.2017e-07	0.0101791	0.0101595	0.0099225	11/11499	0.000956605	8/1092	0.00732601	7.65834	8	11.4188
Atriophallophorus_red3	duplicated	GO:0032366	intracellular sterol transport	GO:0051234	establishment of localization	BP	7	e	2.25486e-06	0.0279851	0.0278859	0.0272795	12/11499	0.00104357	8/1092	0.00732601	7.02015	8	12.3166
Atriophallophorus_red3	duplicated	GO:0032367	intracellular cholesterol transport	GO:0051234	establishment of localization	BP	8	e	2.25486e-06	0.0279851	0.0278859	0.0272795	12/11499	0.00104357	8/1092	0.00732601	7.02015	8	13.4321
Atriophallophorus_red3	retained	GO:0051234	establishment of localization	GO:0051234	establishment of localization	BP	2	e	3.93543e-18	5.61468e-14	5.60012e-14	5.47312e-14	1760/11499	0.153057	945/5080	0.186024	1.21539	945	3.20714
Atriophallophorus_red3	retained	GO:0006810	transport	GO:0051234	establishment of localization	BP	3	e	4.12344e-18	5.88291e-14	5.86724e-14	5.73459e-14	1711/11499	0.148796	921/5080	0.181299	1.21845	921	3.2404
Atriophallophorus_red3	retained	GO:0071702	organic substance transport	GO:0051234	establishment of localization	BP	4	e	2.2336e-14	3.18668e-10	3.17283e-10	3.10633e-10	801/11499	0.0696582	458/5080	0.0901575	1.29428	458	4.41664
Atriophallophorus_red3	retained	GO:0071705	nitrogen compound transport	GO:0051234	establishment of localization	BP	4	e	2.23837e-12	3.19348e-08	3.17579e-08	3.11296e-08	676/11499	0.0587877	387/5080	0.0761811	1.29587	387	4.74698
Atriophallophorus_red3	retained	GO:0042886	amide transport	GO:0051234	establishment of localization	BP	5	e	1.75586e-11	2.50508e-07	2.4898e-07	2.44192e-07	558/11499	0.048526	324/5080	0.0637795	1.31434	324	5.15188
Atriophallophorus_red3	retained	GO:0015833	peptide transport	GO:0051234	establishment of localization	BP	6	e	7.98545e-11	1.13928e-06	1.1321e-06	1.11056e-06	543/11499	0.0472215	314/5080	0.061811	1.30896	314	5.16692
Atriophallophorus_red3	retained	GO:0045184	establishment of protein localization	GO:0051234	establishment of localization	BP	4	e	8.07025e-11	1.15138e-06	1.14404e-06	1.12235e-06	551/11499	0.0479172	318/5080	0.0625984	1.30639	318	5.15938
Atriophallophorus_red3	retained	GO:0015031	protein transport	GO:0051234	establishment of localization	BP	7	e	3.58674e-10	5.1172e-06	5.08205e-06	4.98818e-06	527/11499	0.0458301	303/5080	0.0596457	1.30145	303	5.19888
Atriophallophorus_red3	retained	GO:0055085	transmembrane transport	GO:0051234	establishment of localization	BP	4	e	5.85783e-10	8.35736e-06	8.2982e-06	8.14666e-06	757/11499	0.0658318	417/5080	0.0820866	1.24691	417	4.94794
Atriophallophorus_red3	retained	GO:0016192	vesicle-mediated transport	GO:0051234	establishment of localization	BP	4	e	1.79587e-08	0.000256216	0.000254151	0.000249757	537/11499	0.0466997	301/5080	0.059252	1.26879	301	5.07801
Atriophallophorus_red3	retained	GO:0051234	establishment of localization	GO:0051234	establishment of localization	BP	2	e	5.01528e-08	0.000622446	0.000620239	0.000606753	1107/11499	0.0962692	575/5080	0.113189	1.17575	575	3.20714
Atriophallophorus_red3	retained	GO:0006810	transport	GO:0051234	establishment of localization	BP	3	e	9.68943e-08	0.00120256	0.0011982	0.00117224	1089/11499	0.0947039	565/5080	0.11122	1.1744	565	3.2404
Trematoda	duplicated	GO:0016264	gap junction assembly	GO:0016043	cellular component organization	BP	6	e	3.72131e-07	0.00567648	0.00567499	0.00553336	15/13296	0.00112816	4/56	0.0714286	63.3143	4	14.6634
Trematoda	retained	GO:0016043	cellular component organization	GO:0016043	cellular component organization	BP	2	e	1.80444e-43	3.54933e-39	3.54428e-39	3.45984e-39	5016/13296	0.377256	2991/6907	0.433039	1.14786	2991	2.99528
Trematoda	retained	GO:0006996	organelle organization	GO:0016043	cellular component organization	BP	3	e	7.80074e-24	1.53441e-19	1.52731e-19	1.49572e-19	2914/13296	0.219164	1753/6907	0.2538	1.15804	1753	3.53976
Trematoda	retained	GO:0022607	cellular component assembly	GO:0016043	cellular component organization	BP	3	e	2.27317e-21	4.47133e-17	4.44791e-17	4.35859e-17	2813/13296	0.211567	1684/6907	0.243811	1.1524	1684	4.24159
Trematoda	retained	GO:0043933	protein-containing complex subunit organization	GO:0016043	cellular component organization	BP	3	e	4.16694e-21	8.19637e-17	8.1522e-17	7.98972e-17	1947/13296	0.146435	1203/6907	0.174171	1.18941	1203	4.68076
Trematoda	retained	GO:0065003	protein-containing complex assembly	GO:0016043	cellular component organization	BP	4	e	8.40884e-18	1.65402e-13	1.643e-13	1.61232e-13	1691/13296	0.127181	1043/6907	0.151006	1.18733	1043	4.8708
Trematoda	retained	GO:0051128	regulation of cellular component organization	GO:0016043	cellular component organization	BP	4	e	2.02398e-15	3.98117e-11	3.95141e-11	3.88079e-11	2226/13296	0.167419	1327/6907	0.192124	1.14757	1327	4.91147
Trematoda	retained	GO:0034622	cellular protein-containing complex assembly	GO:0016043	cellular component organization	BP	5	e	2.53997e-15	4.99613e-11	4.95828e-11	4.87017e-11	1280/13296	0.0962696	799/6907	0.11568	1.20162	799	5.08095
Trematoda	retained	GO:0022618	ribonucleoprotein complex assembly	GO:0016043	cellular component organization	BP	6	e	3.39241e-14	6.67288e-10	6.61996e-10	6.50464e-10	447/13296	0.0336191	310/6907	0.044882	1.33501	310	6.25898
Trematoda	retained	GO:0071826	ribonucleoprotein complex subunit organization	GO:0016043	cellular component organization	BP	4	e	2.87806e-13	5.66114e-09	5.61251e-09	5.51841e-09	495/13296	0.0372292	336/6907	0.0486463	1.30667	336	6.19613
Trematoda	retained	GO:0051276	chromosome organization	GO:0016043	cellular component organization	BP	4	e	4.86794e-11	9.57523e-07	9.47836e-07	9.33382e-07	834/13296	0.0627256	525/6907	0.0760098	1.21178	525	5.29317
Trematoda	retained	GO:0033043	regulation of organelle organization	GO:0016043	cellular component organization	BP	5	e	1.86365e-10	3.66581e-06	3.62574e-06	3.57338e-06	1359/13296	0.102211	817/6907	0.118286	1.15727	817	5.7882
Trematoda	retained	GO:0051130	positive regulation of cellular component organization	GO:0016043	cellular component organization	BP	5	e	1.0809e-08	0.000212612	0.00020991	0.000207252	1125/13296	0.0846119	676/6907	0.0978717	1.15671	676	6.42789
Trematoda	retained	GO:0051205	protein insertion into membrane	GO:0016043	cellular component organization	BP	7	e	2.1292e-07	0.00418814	0.00412277	0.00408254	33/13296	0.00248195	31/6907	0.0044882	1.80834	31	11.0321
Trematoda	retained	GO:0051129	negative regulation of cellular component organization	GO:0016043	cellular component organization	BP	5	e	1.22247e-06	0.0240459	0.0236205	0.0234396	625/13296	0.0470066	384/6907	0.0555958	1.18272	384	7.16631
Trematoda	retained	GO:0006415	translational termination	GO:0016043	cellular component organization	BP	6	e	7.27015e-13	1.10899e-08	1.10535e-08	1.08103e-08	86/13296	0.00646811	76/6907	0.0110033	1.70117	76	9.91548
Trematoda	retained	GO:0016043	cellular component organization	GO:0016043	cellular component organization	BP	2	e	3.46012e-11	5.27806e-07	5.25522e-07	5.14499e-07	3885/13296	0.292193	2192/6907	0.317359	1.08613	2192	2.99528
Trematoda	retained	GO:0043624	cellular protein complex disassembly	GO:0016043	cellular component organization	BP	5	e	2.85212e-10	4.35062e-06	4.32781e-06	4.24094e-06	113/13296	0.0084988	91/6907	0.013175	1.55022	91	9.01952
Trematoda	retained	GO:0043933	protein-containing complex subunit organization	GO:0016043	cellular component organization	BP	3	e	1.2903e-07	0.00196823	0.00195352	0.00191861	1605/13296	0.120713	933/6907	0.13508	1.11902	933	4.68076
Trematoda	retained	GO:0032984	protein-containing complex disassembly	GO:0016043	cellular component organization	BP	4	e	6.14884e-07	0.00937944	0.00930074	0.00914297	155/13296	0.0116576	111/6907	0.0160707	1.37855	111	8.3588
Trematoda	retained	GO:0006996	organelle organization	GO:0016043	cellular component organization	BP	3	e	2.15291e-06	0.0328405	0.0325197	0.0320125	2682/13296	0.201715	1503/6907	0.217605	1.07878	1503	3.53976
Trematoda	retained	GO:0000226	microtubule cytoskeleton organization	GO:0016043	cellular component organization	BP	5	e	2.96266e-06	0.0451923	0.044745	0.0440529	725/13296	0.0545277	438/6907	0.0634139	1.16297	438	6.81625
Plagiorchiida	duplicated	GO:0006334	nucleosome assembly	GO:0016043	cellular component organization	BP	7	e	1.89522e-06	0.0352226	0.0351771	0.0343345	92/14135	0.00650867	10/224	0.0446429	6.85899	10	8.53052
Plagiorchiida	gained	GO:0000226	microtubule cytoskeleton organization	GO:0016043	cellular component organization	BP	5	e	2.9977e-09	2.92456e-05	2.90957e-05	2.85082e-05	117/14135	0.00827733	25/770	0.0324675	3.92247	25	6.81625
Plagiorchiida	gained	GO:0007010	cytoskeleton organization	GO:0016043	cellular component organization	BP	4	e	7.18963e-09	7.0142e-05	6.97538e-05	6.83737e-05	281/14135	0.0198797	41/770	0.0532468	2.67844	41	5.74594
Plagiorchiida	gained	GO:0016043	cellular component organization	GO:0016043	cellular component organization	BP	2	e	1.45504e-08	0.000141953	0.00014108	0.000138374	1280/14135	0.0905554	117/770	0.151948	1.67796	117	2.99528
Plagiorchiida	gained	GO:0006996	organelle organization	GO:0016043	cellular component organization	BP	3	e	3.4556e-06	0.0337129	0.0333811	0.0328629	605/14135	0.0428016	61/770	0.0792208	1.85089	61	3.53976
Plagiorchiida	retained	GO:0016043	cellular component organization	GO:0016043	cellular component organization	BP	2	e	6.46782e-07	0.00964804	0.00959242	0.00940479	2987/14135	0.211319	2454/11151	0.22007	1.04141	2454	2.99528
Opisthorchiata_Xiphidiata	duplicated	GO:0032796	uropod organization	GO:0016043	cellular component organization	BP	5	e	2.17431e-11	3.88354e-07	3.88311e-07	3.78563e-07	6/11639	0.000515508	5/62	0.0806452	156.438	5	16.602
Opisthorchiata_Xiphidiata	duplicated	GO:0031529	ruffle organization	GO:0016043	cellular component organization	BP	5	e	2.01282e-10	3.5951e-06	3.5941e-06	3.50446e-06	8/11639	0.000687344	5/62	0.0806452	117.329	5	12.744
Opisthorchiata_Xiphidiata	duplicated	GO:0031339	negative regulation of vesicle fusion	GO:0016043	cellular component organization	BP	7	e	2.01282e-10	3.5951e-06	3.5941e-06	3.50446e-06	8/11639	0.000687344	5/62	0.0806452	117.329	5	14.7275
Opisthorchiata_Xiphidiata	duplicated	GO:0001845	phagolysosome assembly	GO:0016043	cellular component organization	BP	7	e	8.9839e-10	1.60461e-05	1.60354e-05	1.56416e-05	10/11639	0.00085918	5/62	0.0806452	93.8629	5	13.3796
Opisthorchiata_Xiphidiata	duplicated	GO:0051126	negative regulation of actin nucleation	GO:0016043	cellular component organization	BP	12	e	1.64033e-09	2.92979e-05	2.927e-05	2.85592e-05	11/11639	0.000945098	5/62	0.0806452	85.3299	5	13.2801
Opisthorchiata_Xiphidiata	duplicated	GO:0034315	regulation of Arp2/3 complex-mediated actin nucleation	GO:0016043	cellular component organization	BP	12	e	1.04891e-08	0.000187346	0.000187073	0.000182623	15/11639	0.00128877	5/62	0.0806452	62.5753	5	11.939
Opisthorchiata_Xiphidiata	duplicated	GO:1902745	positive regulation of lamellipodium organization	GO:0016043	cellular component organization	BP	8	e	2.14379e-08	0.000382902	0.00038228	0.000373248	17/11639	0.00146061	5/62	0.0806452	55.2135	5	12.8832
Opisthorchiata_Xiphidiata	duplicated	GO:0051125	regulation of actin nucleation	GO:0016043	cellular component organization	BP	11	e	2.14379e-08	0.000382902	0.00038228	0.000373248	17/11639	0.00146061	5/62	0.0806452	55.2135	5	11.4522
Opisthorchiata_Xiphidiata	duplicated	GO:1902743	regulation of lamellipodium organization	GO:0016043	cellular component organization	BP	7	e	1.78142e-07	0.0031818	0.00317271	0.00310158	25/11639	0.00214795	5/62	0.0806452	37.5452	5	11.329
Opisthorchiata_Xiphidiata	duplicated	GO:0045886	negative regulation of synaptic growth at neuromuscular junction	GO:0016043	cellular component organization	BP	8	e	1.26632e-06	0.0226177	0.022524	0.0220475	16/11639	0.00137469	4/62	0.0645161	46.9315	4	11.9581
Opisthorchiata_Xiphidiata	duplicated	GO:0031338	regulation of vesicle fusion	GO:0016043	cellular component organization	BP	6	e	1.59591e-06	0.0285046	0.0283801	0.0277859	38/11639	0.00326489	5/62	0.0806452	24.7008	5	8.36517
Opisthorchiata_Xiphidiata	duplicated	GO:0051964	negative regulation of synapse assembly	GO:0016043	cellular component organization	BP	7	e	2.66475e-06	0.0475951	0.0473659	0.0463951	19/11639	0.00163244	4/62	0.0645161	39.5212	4	11.7112
Atriophallophorus_red3	duplicated	GO:0065004	protein-DNA complex assembly	GO:0016043	cellular component organization	BP	6	e	9.86738e-10	6.80356e-06	6.77198e-06	6.63204e-06	33/11499	0.00286981	17/1092	0.0155678	5.42466	17	7.6851
Atriophallophorus_red3	duplicated	GO:0071824	protein-DNA complex subunit organization	GO:0016043	cellular component organization	BP	4	e	9.30333e-09	6.41465e-05	6.38023e-05	6.25293e-05	37/11499	0.00321767	17/1092	0.0155678	4.83821	17	7.39171
Atriophallophorus_red3	duplicated	GO:0006334	nucleosome assembly	GO:0016043	cellular component organization	BP	7	e	5.01482e-08	0.000345772	0.000343716	0.000337055	28/11499	0.00243499	14/1092	0.0128205	5.26511	14	8.53052
Atriophallophorus_red3	duplicated	GO:0034728	nucleosome organization	GO:0016043	cellular component organization	BP	5	e	4.09335e-07	0.00282236	0.00280108	0.00275121	32/11499	0.00278285	14/1092	0.0128205	4.60697	14	8.05123
Atriophallophorus_red3	duplicated	GO:0046931	pore complex assembly	GO:0016043	cellular component organization	BP	5	e	6.62279e-08	0.000944873	0.000942224	0.000921051	21/11499	0.00182625	12/1092	0.010989	6.01727	12	11.386
Atriophallophorus_red3	duplicated	GO:0051292	nuclear pore complex assembly	GO:0016043	cellular component organization	BP	6	e	9.16976e-08	0.00130825	0.00130431	0.00127527	18/11499	0.00156535	11/1092	0.0100733	6.43513	11	11.4796
Atriophallophorus_red3	duplicated	GO:0006999	nuclear pore organization	GO:0016043	cellular component organization	BP	5	e	7.76429e-07	0.0110773	0.0110214	0.010798	21/11499	0.00182625	11/1092	0.0100733	5.51583	11	10.1535
Atriophallophorus_red3	duplicated	GO:0051260	protein homooligomerization	GO:0016043	cellular component organization	BP	6	e	2.64991e-06	0.0328881	0.0327476	0.0320589	85/11499	0.00739195	23/1092	0.0210623	2.84935	23	8.75858
Atriophallophorus_red3	gained	GO:0051017	actin filament bundle assembly	GO:0016043	cellular component organization	BP	6	e	1.63807e-08	0.000233704	0.000226791	0.000227812	112/11499	0.00973998	65/3679	0.0176678	1.81395	65	9.74607
Atriophallophorus_red3	gained	GO:0061572	actin filament bundle organization	GO:0016043	cellular component organization	BP	5	e	5.47663e-08	0.000781351	0.000756158	0.000761652	115/11499	0.0100009	65/3679	0.0176678	1.76663	65	9.69109
Atriophallophorus_red3	retained	GO:0016043	cellular component organization	GO:0016043	cellular component organization	BP	2	e	6.13732e-14	8.75611e-10	8.7156e-10	8.53535e-10	1878/11499	0.163319	978/5080	0.19252	1.1788	978	2.99528
Atriophallophorus_red3	retained	GO:0006996	organelle organization	GO:0016043	cellular component organization	BP	3	e	3.66994e-12	5.2359e-08	5.2058e-08	5.10389e-08	909/11499	0.0790504	502/5080	0.0988189	1.25008	502	3.53976
Atriophallophorus_red3	retained	GO:0051128	regulation of cellular component organization	GO:0016043	cellular component organization	BP	4	e	1.34522e-10	1.91922e-06	1.90658e-06	1.87084e-06	701/11499	0.0609618	392/5080	0.0771654	1.2658	392	4.91147
Atriophallophorus_red3	retained	GO:0033043	regulation of organelle organization	GO:0016043	cellular component organization	BP	5	e	3.05243e-09	4.35491e-05	4.32164e-05	4.24511e-05	437/11499	0.0380033	254/5080	0.05	1.31568	254	5.7882
Atriophallophorus_red3	retained	GO:0043933	protein-containing complex subunit organization	GO:0016043	cellular component organization	BP	3	e	8.31171e-08	0.00118583	0.00117486	0.00115593	645/11499	0.0560918	351/5080	0.0690945	1.23181	351	4.68076
Atriophallophorus_red3	retained	GO:0065003	protein-containing complex assembly	GO:0016043	cellular component organization	BP	4	e	1.16013e-07	0.00165516	0.00163938	0.00161343	549/11499	0.0477433	303/5080	0.0596457	1.2493	303	4.8708
Atriophallophorus_red3	retained	GO:0034622	cellular protein-containing complex assembly	GO:0016043	cellular component organization	BP	5	e	1.74971e-07	0.00249631	0.00247147	0.00243337	412/11499	0.0358292	234/5080	0.046063	1.28563	234	5.08095
Atriophallophorus_red3	retained	GO:0051130	positive regulation of cellular component organization	GO:0016043	cellular component organization	BP	5	e	6.8481e-07	0.00977019	0.00965925	0.00952386	347/11499	0.0301765	199/5080	0.0391732	1.29814	199	6.42789
Atriophallophorus_red3	retained	GO:0030036	actin cytoskeleton organization	GO:0016043	cellular component organization	BP	5	e	1.15668e-06	0.0165023	0.0163057	0.0160863	135/11499	0.0117402	88/5080	0.0173228	1.47552	88	6.88802
Atriophallophorus_red3	retained	GO:0022607	cellular component assembly	GO:0016043	cellular component organization	BP	3	e	1.23287e-06	0.0175893	0.0173748	0.0171458	994/11499	0.0864423	512/5080	0.100787	1.16595	512	4.24159
Atriophallophorus_red3	retained	GO:0006338	chromatin remodeling	GO:0016043	cellular component organization	BP	4	e	2.9743e-06	0.0424344	0.0418425	0.0413645	64/11499	0.0055657	47/5080	0.00925197	1.66232	47	8.18694
Atriophallophorus_red3	retained	GO:0006325	chromatin organization	GO:0016043	cellular component organization	BP	3	e	3.48383e-06	0.0497038	0.049	0.0484506	321/11499	0.0279155	183/5080	0.0360236	1.29045	183	6.07499
Atriophallophorus_red3	retained	GO:0016043	cellular component organization	GO:0016043	cellular component organization	BP	2	e	4.59208e-11	5.69924e-07	5.6873e-07	5.55555e-07	1319/11499	0.114706	695/5080	0.136811	1.19271	695	2.99528
Atriophallophorus_red3	retained	GO:0006996	organelle organization	GO:0016043	cellular component organization	BP	3	e	2.88731e-07	0.00358345	0.00356843	0.0034931	893/11499	0.0776589	468/5080	0.092126	1.18629	468	3.53976
Trematoda	duplicated	GO:0035188	hatching	GO:0032502	developmental process	BP	3	e	3.76857e-07	0.00574857	0.00574669	0.00560364	36/13296	0.00270758	5/56	0.0892857	32.9762	5	14.2327
Trematoda	duplicated	GO:0035545	determination of left/right asymmetry in nervous system	GO:0032502	developmental process	BP	6	e	2.35435e-06	0.0359133	0.035885	0.0350078	23/13296	0.00172984	4/56	0.0714286	41.2919	4	13.459
Trematoda	gained	GO:0032502	developmental process	GO:0032502	developmental process	BP	1	e	7.31832e-07	0.00675847	0.00673944	0.00658808	517/13296	0.0388839	46/547	0.0840951	2.16272	46	3.49087
Trematoda	gained	GO:0048856	anatomical structure development	GO:0032502	developmental process	BP	2	e	2.30873e-06	0.0213211	0.0212427	0.0207836	360/13296	0.0270758	35/547	0.0639854	2.36319	35	3.70278
Trematoda	gained	GO:0050793	regulation of developmental process	GO:0032502	developmental process	BP	3	e	4.07432e-06	0.0376263	0.0374593	0.0366777	139/13296	0.0104543	19/547	0.0347349	3.32256	19	5.23347
Trematoda	gained	GO:0007275	multicellular organism development	GO:0032502	developmental process	BP	3	e	4.8814e-06	0.0450797	0.0448601	0.0439432	194/13296	0.0145909	23/547	0.0420475	2.88177	23	3.93912
Trematoda	retained	GO:0032502	developmental process	GO:0032502	developmental process	BP	1	e	5.15092e-30	1.01319e-25	1.01046e-25	9.87641e-26	4129/13296	0.310545	2448/6907	0.354423	1.1413	2448	3.49087
Trematoda	retained	GO:0048856	anatomical structure development	GO:0032502	developmental process	BP	2	e	9.39149e-19	1.84731e-14	1.83604e-14	1.80073e-14	3095/13296	0.232777	1823/6907	0.263935	1.13386	1823	3.70278
Trematoda	retained	GO:0048869	cellular developmental process	GO:0032502	developmental process	BP	2	e	4.06038e-11	7.98677e-07	7.90638e-07	7.78541e-07	2332/13296	0.175391	1356/6907	0.196323	1.11934	1356	4.27578
Trematoda	retained	GO:0007275	multicellular organism development	GO:0032502	developmental process	BP	3	e	5.86555e-09	0.000115375	0.000113968	0.000112466	1056/13296	0.0794224	639/6907	0.0925148	1.16485	639	3.93912
Trematoda	retained	GO:0048513	animal organ development	GO:0032502	developmental process	BP	3	e	8.91374e-09	0.000175333	0.000173158	0.000170913	1353/13296	0.10176	803/6907	0.116259	1.14248	803	4.98865
Trematoda	retained	GO:0009653	anatomical structure morphogenesis	GO:0032502	developmental process	BP	2	e	2.0878e-08	0.00041067	0.000405158	0.000400316	1711/13296	0.128685	997/6907	0.144346	1.1217	997	4.93184
Trematoda	retained	GO:0050793	regulation of developmental process	GO:0032502	developmental process	BP	3	e	7.07787e-07	0.0139222	0.0136851	0.0135712	1926/13296	0.144856	1101/6907	0.159404	1.10043	1101	5.23347
Trematoda	retained	GO:0051094	positive regulation of developmental process	GO:0032502	developmental process	BP	4	e	2.0299e-06	0.0399281	0.0391892	0.0389214	968/13296	0.0728039	574/6907	0.0831041	1.14148	574	6.5265
Trematoda	retained	GO:0009790	embryo development	GO:0032502	developmental process	BP	4	e	9.49171e-23	1.44787e-18	1.44673e-18	1.41136e-18	3404/13296	0.256017	2015/6907	0.291733	1.13951	2015	6.34086
Trematoda	retained	GO:0032502	developmental process	GO:0032502	developmental process	BP	1	e	3.12148e-21	4.76151e-17	4.75652e-17	4.64146e-17	5695/13296	0.428324	3228/6907	0.467352	1.09112	3228	3.49087
Trematoda	retained	GO:0048856	anatomical structure development	GO:0032502	developmental process	BP	2	e	8.757e-21	1.33579e-16	1.3343e-16	1.30211e-16	5554/13296	0.41772	3151/6907	0.456204	1.09213	3151	3.70278
Trematoda	retained	GO:0007275	multicellular organism development	GO:0032502	developmental process	BP	3	e	6.76877e-20	1.03251e-15	1.03122e-15	1.00648e-15	5374/13296	0.404182	3050/6907	0.441581	1.09253	3050	3.93912
Trematoda	retained	GO:0009792	embryo development ending in birth or egg hatching	GO:0032502	developmental process	BP	5	e	7.97172e-20	1.21601e-15	1.21441e-15	1.18535e-15	3052/13296	0.229543	1806/6907	0.261474	1.13911	1806	7.40394
Trematoda	retained	GO:0002164	larval development	GO:0032502	developmental process	BP	4	e	1.61178e-14	2.45861e-10	2.45249e-10	2.39663e-10	2004/13296	0.150722	1199/6907	0.173592	1.15174	1199	9.4952
Trematoda	retained	GO:0002119	nematode larval development	GO:0032502	developmental process	BP	5	e	1.75003e-14	2.6695e-10	2.66267e-10	2.60219e-10	1950/13296	0.146661	1169/6907	0.169249	1.15401	1169	10.3541
Trematoda	retained	GO:0009791	post-embryonic development	GO:0032502	developmental process	BP	2	e	1.49109e-12	2.27451e-08	2.26661e-08	2.21717e-08	2377/13296	0.178776	1391/6907	0.20139	1.1265	1391	7.19613
Trematoda	retained	GO:0048731	system development	GO:0032502	developmental process	BP	3	e	5.71144e-10	8.71223e-06	8.66426e-06	8.49258e-06	4025/13296	0.302723	2255/6907	0.32648	1.07848	2255	4.1865
Trematoda	retained	GO:0048869	cellular developmental process	GO:0032502	developmental process	BP	2	e	4.93245e-07	0.00752396	0.00746181	0.00733427	3496/13296	0.262936	1944/6907	0.281454	1.07043	1944	4.27578
Plagiorchiida	gained	GO:0032502	developmental process	GO:0032502	developmental process	BP	1	e	4.58317e-07	0.00447135	0.00443651	0.00435862	534/14135	0.0377786	58/770	0.0753247	1.99385	58	3.49087
Plagiorchiida	gained	GO:0035239	tube morphogenesis	GO:0032502	developmental process	BP	3	e	2.80651e-06	0.0418647	0.0418535	0.0408093	669/14135	0.0473293	66/770	0.0857143	1.81102	66	7.11917
Plagiorchiida	retained	GO:0032502	developmental process	GO:0032502	developmental process	BP	1	e	4.86716e-17	7.26034e-13	7.25742e-13	7.07729e-13	4425/14135	0.313053	3677/11151	0.329746	1.05332	3677	3.49087
Plagiorchiida	retained	GO:0009792	embryo development ending in birth or egg hatching	GO:0032502	developmental process	BP	5	e	7.7224e-17	1.15195e-12	1.15141e-12	1.12291e-12	2306/14135	0.163141	1964/11151	0.176128	1.0796	1964	7.40394
Plagiorchiida	retained	GO:0048856	anatomical structure development	GO:0032502	developmental process	BP	2	e	6.87395e-16	1.02539e-11	1.02442e-11	9.99535e-12	4306/14135	0.304634	3575/11151	0.320599	1.05241	3575	3.70278
Plagiorchiida	retained	GO:0007275	multicellular organism development	GO:0032502	developmental process	BP	3	e	1.05226e-15	1.56965e-11	1.56807e-11	1.53008e-11	4154/14135	0.29388	3452/11151	0.309569	1.05338	3452	3.93912
Plagiorchiida	retained	GO:0009790	embryo development	GO:0032502	developmental process	BP	4	e	3.2976e-15	4.91903e-11	4.91375e-11	4.79501e-11	2565/14135	0.181464	2167/11151	0.194332	1.07091	2167	6.34086
Plagiorchiida	retained	GO:0002119	nematode larval development	GO:0032502	developmental process	BP	5	e	2.90875e-14	4.33898e-10	4.33345e-10	4.22958e-10	1480/14135	0.104705	1276/11151	0.114429	1.09288	1276	10.3541
Plagiorchiida	retained	GO:0002164	larval development	GO:0032502	developmental process	BP	4	e	2.31991e-13	3.46061e-09	3.45505e-09	3.37337e-09	1526/14135	0.107959	1310/11151	0.117478	1.08818	1310	9.4952
Plagiorchiida	retained	GO:0009791	post-embryonic development	GO:0032502	developmental process	BP	2	e	1.55861e-09	2.32498e-05	2.31718e-05	2.26636e-05	1823/14135	0.128971	1534/11151	0.137566	1.06665	1534	7.19613
Plagiorchiida	retained	GO:0048869	cellular developmental process	GO:0032502	developmental process	BP	2	e	1.78073e-07	0.00265632	0.00264332	0.00258935	2666/14135	0.18861	2201/11151	0.197381	1.04651	2201	4.27578
Plagiorchiida	retained	GO:0048731	system development	GO:0032502	developmental process	BP	3	e	6.98863e-07	0.0104249	0.0103641	0.0101621	3095/14135	0.21896	2540/11151	0.227782	1.04029	2540	4.1865
Opisthorchiata_Xiphidiata	duplicated	GO:1903670	regulation of sprouting angiogenesis	GO:0032502	developmental process	BP	7	e	6.5616e-07	0.0117197	0.0116777	0.0114242	32/11639	0.00274938	5/62	0.0806452	29.3322	5	10.856
Atriophallophorus_red3	duplicated	GO:1903670	regulation of sprouting angiogenesis	GO:0032502	developmental process	BP	7	e	4.58818e-08	0.000654596	0.000652853	0.000638092	36/11499	0.00313071	16/1092	0.014652	4.6801	16	10.856
Atriophallophorus_red3	duplicated	GO:0060993	kidney morphogenesis	GO:0032502	developmental process	BP	4	e	2.69222e-07	0.00384099	0.00382537	0.00374415	16/11499	0.00139143	10/1092	0.00915751	6.58139	10	10.7481
Atriophallophorus_red3	retained	GO:0032502	developmental process	GO:0032502	developmental process	BP	1	e	1.00507e-12	1.43393e-08	1.42649e-08	1.39778e-08	1470/11499	0.127837	777/5080	0.152953	1.19647	777	3.49087
Atriophallophorus_red3	retained	GO:0048856	anatomical structure development	GO:0032502	developmental process	BP	2	e	1.63728e-07	0.00233591	0.00231299	0.00227702	1059/11499	0.092095	549/5080	0.108071	1.17347	549	3.70278
Atriophallophorus_red3	retained	GO:0050793	regulation of developmental process	GO:0032502	developmental process	BP	3	e	1.60438e-06	0.0228896	0.022596	0.0223125	653/11499	0.0567875	348/5080	0.0685039	1.20632	348	5.23347
Atriophallophorus_red3	retained	GO:0032502	developmental process	GO:0032502	developmental process	BP	1	e	1.20684e-13	1.49781e-09	1.49588e-09	1.46005e-09	1968/11499	0.171145	1019/5080	0.200591	1.17205	1019	3.49087
Atriophallophorus_red3	retained	GO:0048856	anatomical structure development	GO:0032502	developmental process	BP	2	e	5.15144e-13	6.39345e-09	6.38366e-09	6.23226e-09	1930/11499	0.167841	997/5080	0.19626	1.16932	997	3.70278
Atriophallophorus_red3	retained	GO:0007275	multicellular organism development	GO:0032502	developmental process	BP	3	e	1.35396e-12	1.6804e-08	1.67769e-08	1.63803e-08	1866/11499	0.162275	964/5080	0.189764	1.1694	964	3.93912
Atriophallophorus_red3	retained	GO:0009790	embryo development	GO:0032502	developmental process	BP	4	e	2.53673e-08	0.000314833	0.000313742	0.000306896	1184/11499	0.102965	614/5080	0.120866	1.17385	614	6.34086
Atriophallophorus_red3	retained	GO:0048869	cellular developmental process	GO:0032502	developmental process	BP	2	e	2.02317e-07	0.00251096	0.00250064	0.00244766	1168/11499	0.101574	600/5080	0.11811	1.1628	600	4.27578
Atriophallophorus_red3	retained	GO:0009653	anatomical structure morphogenesis	GO:0032502	developmental process	BP	2	e	3.65229e-07	0.00453285	0.00451313	0.00441857	1009/11499	0.0877468	523/5080	0.102953	1.17329	523	4.93184
Atriophallophorus_red3	retained	GO:0048731	system development	GO:0032502	developmental process	BP	3	e	3.83427e-07	0.00475871	0.00473763	0.00463874	1406/11499	0.122272	710/5080	0.139764	1.14306	710	4.1865
Atriophallophorus_red3	retained	GO:0048513	animal organ development	GO:0032502	developmental process	BP	3	e	9.34495e-07	0.011598	0.0115354	0.0113056	1045/11499	0.0908775	537/5080	0.105709	1.1632	537	4.98865
Atriophallophorus_red3	retained	GO:0009792	embryo development ending in birth or egg hatching	GO:0032502	developmental process	BP	5	e	2.21177e-06	0.0274503	0.0272933	0.0267582	1082/11499	0.0940951	552/5080	0.108661	1.1548	552	7.40394
Trematoda	duplicated	GO:2001258	negative regulation of cation channel activity	GO:0005215	transporter activity	BP	9	e	1.30034e-06	0.0198353	0.0198223	0.0193352	20/13296	0.00150421	4/56	0.0714286	47.4857	4	11.2921
Trematoda	duplicated	GO:0019855	calcium channel inhibitor activity	GO:0005215	transporter activity	MF	5	e	8.26425e-07	0.0126063	0.0125997	0.0122885	18/13296	0.00135379	4/56	0.0714286	52.7619	4	13.0784
Trematoda	retained	GO:0005215	transporter activity	GO:0005215	transporter activity	MF	1	e	4.03098e-12	7.92893e-08	7.85557e-08	7.72902e-08	2521/13296	0.189606	1466/6907	0.212248	1.11942	1466	3.81704
Trematoda	retained	GO:0022857	transmembrane transporter activity	GO:0005215	transporter activity	MF	2	e	5.09232e-12	1.00166e-07	9.92289e-08	9.76404e-08	2349/13296	0.17667	1372/6907	0.198639	1.12435	1372	4.0094
Trematoda	retained	GO:0015075	ion transmembrane transporter activity	GO:0005215	transporter activity	MF	3	e	5.17924e-10	1.01876e-05	1.00747e-05	9.93071e-06	1655/13296	0.124474	978/6907	0.141595	1.13756	978	4.49084
Trematoda	retained	GO:0015318	inorganic molecular entity transmembrane transporter activity	GO:0005215	transporter activity	MF	3	e	7.81461e-09	0.000153713	0.000151822	0.000149838	1581/13296	0.118908	929/6907	0.134501	1.13114	929	4.57724
Trematoda	retained	GO:0008324	cation transmembrane transporter activity	GO:0005215	transporter activity	MF	4	e	5.0649e-08	0.000996266	0.000982135	0.000971148	1281/13296	0.0963448	758/6907	0.109744	1.13907	758	5.03878
Trematoda	retained	GO:0022890	inorganic cation transmembrane transporter activity	GO:0005215	transporter activity	MF	5	e	1.13507e-06	0.0223269	0.021933	0.021764	1208/13296	0.0908544	708/6907	0.102505	1.12823	708	5.16952
Plagiorchiida	duplicated	GO:0005451	monovalent cation:proton antiporter activity	GO:0005215	transporter activity	MF	9	e	1.19616e-09	1.16697e-05	1.16673e-05	1.13755e-05	9/14135	0.000636717	6/224	0.0267857	42.0685	6	10.1262
Plagiorchiida	duplicated	GO:0051139	metal ion:proton antiporter activity	GO:0005215	transporter activity	MF	9	e	1.19616e-09	1.16697e-05	1.16673e-05	1.13755e-05	9/14135	0.000636717	6/224	0.0267857	42.0685	6	14.4865
Plagiorchiida	duplicated	GO:0015385	sodium:proton antiporter activity	GO:0005215	transporter activity	MF	10	e	1.19616e-09	1.16697e-05	1.16673e-05	1.13755e-05	9/14135	0.000636717	6/224	0.0267857	42.0685	6	10.2474
Plagiorchiida	duplicated	GO:0015491	cation:cation antiporter activity	GO:0005215	transporter activity	MF	7	e	6.58058e-08	0.000642001	0.000641343	0.000625815	15/14135	0.0010612	6/224	0.0267857	25.2411	6	9.18694
Plagiorchiida	duplicated	GO:0015299	solute:proton antiporter activity	GO:0005215	transporter activity	MF	8	e	6.58058e-08	0.000642001	0.000641343	0.000625815	15/14135	0.0010612	6/224	0.0267857	25.2411	6	9.99465
Plagiorchiida	duplicated	GO:0015298	solute:cation antiporter activity	GO:0005215	transporter activity	MF	6	e	4.76875e-07	0.0046524	0.00464238	0.00453511	20/14135	0.00141493	6/224	0.0267857	18.9308	6	9.14802
Plagiorchiida	duplicated	GO:0015299	solute:proton antiporter activity	GO:0005215	transporter activity	MF	8	e	5.71584e-08	0.00106229	0.00106177	0.00103551	35/14135	0.00247612	8/224	0.0357143	14.4235	8	9.99465
Plagiorchiida	duplicated	GO:0015385	sodium:proton antiporter activity	GO:0005215	transporter activity	MF	10	e	1.039e-07	0.00193097	0.00192983	0.00188229	16/14135	0.00113194	6/224	0.0267857	23.6635	6	10.2474
Plagiorchiida	duplicated	GO:0005451	monovalent cation:proton antiporter activity	GO:0005215	transporter activity	MF	9	e	3.38274e-07	0.00628682	0.0062814	0.00612831	19/14135	0.00134418	6/224	0.0267857	19.9272	6	10.1262
Plagiorchiida	duplicated	GO:0051139	metal ion:proton antiporter activity	GO:0005215	transporter activity	MF	9	e	3.38274e-07	0.00628682	0.0062814	0.00612831	19/14135	0.00134418	6/224	0.0267857	19.9272	6	14.4865
Plagiorchiida	duplicated	GO:0015298	solute:cation antiporter activity	GO:0005215	transporter activity	MF	6	e	5.45444e-07	0.0101371	0.0101262	0.00988149	46/14135	0.00325433	8/224	0.0357143	10.9744	8	9.14802
Plagiorchiida	duplicated	GO:0015386	potassium:proton antiporter activity	GO:0005215	transporter activity	MF	10	e	2.07036e-06	0.0384776	0.0384238	0.0375075	7/14135	0.000495225	4/224	0.0178571	36.0587	4	10.3541
Plagiorchiida	duplicated	GO:0060315	negative regulation of ryanodine-sensitive calcium-release channel activity	GO:0005215	transporter activity	BP	11	e	3.03268e-07	0.00452384	0.00449776	0.00440979	5/14135	0.000353732	4/224	0.0178571	50.4821	4	14.2801
Plagiorchiida	duplicated	GO:1901020	negative regulation of calcium ion transmembrane transporter activity	GO:0005215	transporter activity	BP	10	e	8.98477e-07	0.0134026	0.0133145	0.0130647	6/14135	0.000424478	4/224	0.0178571	42.0685	4	11.6556
Opisthorchiata_Xiphidiata	duplicated	GO:0005451	monovalent cation:proton antiporter activity	GO:0005215	transporter activity	MF	9	e	2.80051e-09	2.47369e-05	2.47145e-05	2.41133e-05	12/11639	0.00103102	5/62	0.0806452	78.2191	5	10.1262
Opisthorchiata_Xiphidiata	duplicated	GO:0051139	metal ion:proton antiporter activity	GO:0005215	transporter activity	MF	9	e	2.80051e-09	2.47369e-05	2.47145e-05	2.41133e-05	12/11639	0.00103102	5/62	0.0806452	78.2191	5	14.4865
Opisthorchiata_Xiphidiata	duplicated	GO:0015385	sodium:proton antiporter activity	GO:0005215	transporter activity	MF	10	e	2.80051e-09	2.47369e-05	2.47145e-05	2.41133e-05	12/11639	0.00103102	5/62	0.0806452	78.2191	5	10.2474
Opisthorchiata_Xiphidiata	duplicated	GO:0015491	cation:cation antiporter activity	GO:0005215	transporter activity	MF	7	e	2.14379e-08	0.000189361	0.000189018	0.000184587	17/11639	0.00146061	5/62	0.0806452	55.2135	5	9.18694
Opisthorchiata_Xiphidiata	duplicated	GO:0015299	solute:proton antiporter activity	GO:0005215	transporter activity	MF	8	e	2.95621e-08	0.000261122	0.000260619	0.000254539	18/11639	0.00154652	5/62	0.0806452	52.1461	5	9.99465
Opisthorchiata_Xiphidiata	duplicated	GO:0015298	solute:cation antiporter activity	GO:0005215	transporter activity	MF	6	e	8.9386e-08	0.000789547	0.000787759	0.000769642	22/11639	0.0018902	5/62	0.0806452	42.665	5	9.14802
Opisthorchiata_Xiphidiata	duplicated	GO:0015297	antiporter activity	GO:0005215	transporter activity	MF	5	e	1.82314e-06	0.0161038	0.0160582	0.0156978	39/11639	0.0033508	5/62	0.0806452	24.0674	5	7.82719
Opisthorchiata_Xiphidiata	duplicated	GO:0015386	potassium:proton antiporter activity	GO:0005215	transporter activity	MF	10	e	1.64033e-09	2.92979e-05	2.927e-05	2.85592e-05	11/11639	0.000945098	5/62	0.0806452	85.3299	5	10.3541
Opisthorchiata_Xiphidiata	duplicated	GO:0015385	sodium:proton antiporter activity	GO:0005215	transporter activity	MF	10	e	2.95621e-08	0.000528008	0.000527003	0.000514696	18/11639	0.00154652	5/62	0.0806452	52.1461	5	10.2474
Opisthorchiata_Xiphidiata	duplicated	GO:0022821	potassium ion antiporter activity	GO:0005215	transporter activity	MF	8	e	2.95621e-08	0.000528008	0.000527003	0.000514696	18/11639	0.00154652	5/62	0.0806452	52.1461	5	9.79248
Opisthorchiata_Xiphidiata	duplicated	GO:0005451	monovalent cation:proton antiporter activity	GO:0005215	transporter activity	MF	9	e	6.9354e-08	0.00123873	0.00123589	0.0012075	21/11639	0.00180428	5/62	0.0806452	44.6966	5	10.1262
Opisthorchiata_Xiphidiata	duplicated	GO:0051139	metal ion:proton antiporter activity	GO:0005215	transporter activity	MF	9	e	6.9354e-08	0.00123873	0.00123589	0.0012075	21/11639	0.00180428	5/62	0.0806452	44.6966	5	14.4865
Opisthorchiata_Xiphidiata	duplicated	GO:0015299	solute:proton antiporter activity	GO:0005215	transporter activity	MF	8	e	5.55902e-07	0.00992897	0.00989394	0.00967863	31/11639	0.00266346	5/62	0.0806452	30.2784	5	9.99465
Opisthorchiata_Xiphidiata	duplicated	GO:0015491	cation:cation antiporter activity	GO:0005215	transporter activity	MF	7	e	7.70178e-07	0.0137561	0.0137045	0.0134093	33/11639	0.0028353	5/62	0.0806452	28.4433	5	9.18694
Opisthorchiata_Xiphidiata	duplicated	GO:0015298	solute:cation antiporter activity	GO:0005215	transporter activity	MF	6	e	2.35367e-06	0.0420389	0.0418436	0.040979	41/11639	0.00352264	5/62	0.0806452	22.8934	5	9.14802
Atriophallophorus_red3	retained	GO:0005215	transporter activity	GO:0005215	transporter activity	MF	1	e	1.61924e-07	0.00231016	0.00228766	0.00225192	711/11499	0.0618315	382/5080	0.0751969	1.21616	382	3.81704
Atriophallophorus_red3	retained	GO:0046873	metal ion transmembrane transporter activity	GO:0005215	transporter activity	MF	6	e	2.78447e-07	0.0039726	0.00393111	0.00387244	201/11499	0.0174798	125/5080	0.0246063	1.4077	125	5.72982
Atriophallophorus_red3	retained	GO:0022857	transmembrane transporter activity	GO:0005215	transporter activity	MF	2	e	9.73628e-07	0.0138907	0.0137272	0.0135405	659/11499	0.0573093	352/5080	0.0692913	1.20908	352	4.0094
Trematoda	duplicated	GO:0042827	platelet dense granule	GO:0031410	cytoplasmic vesicle	CC	9	e	3.50023e-08	0.000533926	0.000533926	0.000520464	9/13296	0.000676895	4/56	0.0714286	105.524	4	14.2327
Trematoda	duplicated	GO:0031088	platelet dense granule membrane	GO:0031410	cytoplasmic vesicle	CC	7	e	3.50023e-08	0.000533926	0.000533926	0.000520464	9/13296	0.000676895	4/56	0.0714286	105.524	4	15.2801
Trematoda	retained	GO:0031410	cytoplasmic vesicle	GO:0031410	cytoplasmic vesicle	CC	6	e	7.48982e-08	0.00147325	0.00145138	0.0014361	1066/13296	0.0801745	638/6907	0.0923701	1.15211	638	5.29535
Trematoda	duplicated	GO:0016327	apicolateral plasma membrane	GO:0005886	plasma membrane	CC	4	e	6.49406e-07	0.00990605	0.0099015	0.00965629	40/13296	0.00300842	5/56	0.0892857	29.6786	5	12.3541
Plagiorchiida	duplicated	GO:0098844	postsynaptic endocytic zone membrane	GO:0005886	plasma membrane	CC	5	e	2.25808e-07	0.00419663	0.0041937	0.00409083	10/14135	0.000707464	5/224	0.0223214	31.5513	5	17.602
Plagiorchiida	gained	GO:0005886	plasma membrane	GO:0005886	plasma membrane	CC	3	e	2.78465e-08	0.000271671	0.000269861	0.000264822	723/14135	0.0511496	76/770	0.0987013	1.92966	76	3.14648
Opisthorchiata_Xiphidiata	duplicated	GO:0001772	immunological synapse	GO:0005886	plasma membrane	CC	2	e	1.04891e-08	0.000187346	0.000187073	0.000182623	15/11639	0.00128877	5/62	0.0806452	62.5753	5	12.8832
Opisthorchiata_Xiphidiata	duplicated	GO:0001891	phagocytic cup	GO:0005886	plasma membrane	CC	2	e	5.30576e-08	0.000947662	0.000945593	0.000923769	20/11639	0.00171836	5/62	0.0806452	46.9315	5	12.5722
Atriophallophorus_red3	retained	GO:0098590	plasma membrane region	GO:0005886	plasma membrane	CC	3	e	1.77629e-06	0.0253424	0.0250138	0.0247035	177/11499	0.0153926	110/5080	0.0216535	1.40675	110	6.84653
Atriophallophorus_red3	retained	GO:0005886	plasma membrane	GO:0005886	plasma membrane	CC	3	e	3.1956e-06	0.0455917	0.0449525	0.0444422	512/11499	0.0445256	278/5080	0.0547244	1.22905	278	3.14648
Atriophallophorus_red3	retained	GO:0005886	plasma membrane	GO:0005886	plasma membrane	CC	3	e	2.00557e-11	2.48911e-07	2.4843e-07	2.42635e-07	608/11499	0.0528742	349/5080	0.0687008	1.29933	349	3.14648
Trematoda	gained	GO:0051252	regulation of RNA metabolic process	GO:0016070	RNA metabolic process	BP	6	e	1.16019e-08	0.000107144	0.000106958	0.000104442	672/13296	0.0505415	60/547	0.109689	2.17028	60	3.92709
Trematoda	gained	GO:1903506	regulation of nucleic acid-templated transcription	GO:0016070	RNA metabolic process	BP	8	e	1.7567e-08	0.000162231	0.000161933	0.000158141	644/13296	0.0484356	58/547	0.106033	2.18915	58	4.02349
Trematoda	gained	GO:2001141	regulation of RNA biosynthetic process	GO:0016070	RNA metabolic process	BP	7	e	1.7567e-08	0.000162231	0.000161933	0.000158141	644/13296	0.0484356	58/547	0.106033	2.18915	58	4.01968
Trematoda	gained	GO:0006355	regulation of transcription, DNA-templated	GO:0016070	RNA metabolic process	BP	9	e	4.06912e-08	0.000375784	0.000374929	0.00036631	627/13296	0.047157	56/547	0.102377	2.17097	56	4.03521
Trematoda	gained	GO:0006357	regulation of transcription by RNA polymerase II	GO:0016070	RNA metabolic process	BP	10	e	2.45615e-06	0.0226825	0.0225941	0.0221107	200/13296	0.0150421	24/547	0.0438757	2.91686	24	4.79839
Trematoda	retained	GO:0016070	RNA metabolic process	GO:0016070	RNA metabolic process	BP	6	e	1.03543e-31	2.03669e-27	2.03203e-27	1.98534e-27	2827/13296	0.21262	1744/6907	0.252497	1.18755	1744	3.80182
Trematoda	retained	GO:0006396	RNA processing	GO:0016070	RNA metabolic process	BP	7	e	1.2917e-23	2.54077e-19	2.52862e-19	2.47671e-19	1670/13296	0.125602	1058/6907	0.153178	1.21955	1058	4.59221
Trematoda	retained	GO:0051252	regulation of RNA metabolic process	GO:0016070	RNA metabolic process	BP	6	e	1.05375e-18	2.07273e-14	2.05966e-14	2.02047e-14	2724/13296	0.204874	1620/6907	0.234545	1.14483	1620	3.92709
Trematoda	retained	GO:0034660	ncRNA metabolic process	GO:0016070	RNA metabolic process	BP	7	e	3.23186e-18	6.35707e-14	6.31538e-14	6.19679e-14	1227/13296	0.0922834	782/6907	0.113218	1.22686	782	5.06743
Trematoda	retained	GO:0016071	mRNA metabolic process	GO:0016070	RNA metabolic process	BP	7	e	1.38727e-16	2.72876e-12	2.70947e-12	2.65996e-12	1043/13296	0.0784446	669/6907	0.0968583	1.23473	669	5.57304
Trematoda	retained	GO:0034470	ncRNA processing	GO:0016070	RNA metabolic process	BP	8	e	4.79389e-16	9.42959e-12	9.36056e-12	9.19184e-12	870/13296	0.0654332	567/6907	0.0820906	1.25457	567	5.37486
Trematoda	retained	GO:0006355	regulation of transcription, DNA-templated	GO:0016070	RNA metabolic process	BP	9	e	5.39473e-15	1.06114e-10	1.05305e-10	1.03439e-10	2472/13296	0.185921	1459/6907	0.211235	1.13616	1459	4.03521
Trematoda	retained	GO:1903506	regulation of nucleic acid-templated transcription	GO:0016070	RNA metabolic process	BP	8	e	9.90295e-15	1.94791e-10	1.93276e-10	1.8988e-10	2574/13296	0.193592	1513/6907	0.219053	1.13152	1513	4.02349
Trematoda	retained	GO:2001141	regulation of RNA biosynthetic process	GO:0016070	RNA metabolic process	BP	7	e	9.90295e-15	1.94791e-10	1.93276e-10	1.8988e-10	2574/13296	0.193592	1513/6907	0.219053	1.13152	1513	4.01968
Trematoda	retained	GO:0006364	rRNA processing	GO:0016070	RNA metabolic process	BP	9	e	7.74526e-12	1.52349e-07	1.50893e-07	1.48508e-07	421/13296	0.0316637	287/6907	0.041552	1.31229	287	5.90298
Trematoda	retained	GO:0016072	rRNA metabolic process	GO:0016070	RNA metabolic process	BP	8	e	9.65415e-12	1.89897e-07	1.88072e-07	1.85109e-07	512/13296	0.0385078	341/6907	0.0493702	1.28208	341	5.8489
Trematoda	retained	GO:0006399	tRNA metabolic process	GO:0016070	RNA metabolic process	BP	8	e	1.65306e-11	3.25158e-07	3.21984e-07	3.1696e-07	756/13296	0.0568592	482/6907	0.0697843	1.22732	482	6.40538
Trematoda	retained	GO:0006397	mRNA processing	GO:0016070	RNA metabolic process	BP	8	e	1.77646e-11	3.49429e-07	3.46e-07	3.40619e-07	707/13296	0.0531739	454/6907	0.0657304	1.23614	454	6.14991
Trematoda	retained	GO:0009451	RNA modification	GO:0016070	RNA metabolic process	BP	7	e	8.33107e-11	1.63872e-06	1.62139e-06	1.5974e-06	564/13296	0.0424188	368/6907	0.0532793	1.25603	368	5.91417
Trematoda	retained	GO:0000398	mRNA splicing, via spliceosome	GO:0016070	RNA metabolic process	BP	11	e	4.74856e-08	0.000934041	0.00092084	0.000910491	335/13296	0.0251955	223/6907	0.0322861	1.28142	223	6.4952
Trematoda	retained	GO:0008380	RNA splicing	GO:0016070	RNA metabolic process	BP	8	e	6.42178e-08	0.00126316	0.00124467	0.00123132	544/13296	0.0409146	344/6907	0.0498045	1.21728	344	6.22603
Trematoda	retained	GO:0000377	RNA splicing, via transesterification reactions with bulged adenosine as nucleophile	GO:0016070	RNA metabolic process	BP	10	e	9.33913e-08	0.00183701	0.00180946	0.00179069	396/13296	0.0297834	258/6907	0.0373534	1.25417	258	6.48824
Trematoda	retained	GO:0000375	RNA splicing, via transesterification reactions	GO:0016070	RNA metabolic process	BP	9	e	1.08343e-07	0.00213111	0.00209893	0.00207738	400/13296	0.0300842	260/6907	0.037643	1.25125	260	6.46563
Trematoda	retained	GO:0032774	RNA biosynthetic process	GO:0016070	RNA metabolic process	BP	7	e	2.66849e-07	0.00524891	0.00516592	0.00511657	866/13296	0.0651324	523/6907	0.0757203	1.16256	523	6.64246
Trematoda	retained	GO:1903311	regulation of mRNA metabolic process	GO:0016070	RNA metabolic process	BP	7	e	3.40622e-07	0.00670003	0.00659341	0.0065311	261/13296	0.01963	176/6907	0.0254814	1.29809	176	7.96656
Trematoda	retained	GO:0006357	regulation of transcription by RNA polymerase II	GO:0016070	RNA metabolic process	BP	10	e	7.02247e-07	0.0138132	0.0135786	0.0134649	1158/13296	0.0870939	682/6907	0.0987404	1.13372	682	4.79839
Trematoda	retained	GO:0097659	nucleic acid-templated transcription	GO:0016070	RNA metabolic process	BP	8	e	1.54968e-06	0.0304823	0.0299306	0.0297138	540/13296	0.0406137	335/6907	0.0485015	1.19422	335	6.67198
Trematoda	retained	GO:0090501	RNA phosphodiester bond hydrolysis	GO:0016070	RNA metabolic process	BP	7	e	1.89668e-06	0.0373077	0.0366211	0.0363671	470/13296	0.035349	295/6907	0.0427103	1.20825	295	7.82335
Trematoda	retained	GO:0008033	tRNA processing	GO:0016070	RNA metabolic process	BP	9	e	2.46061e-06	0.0484002	0.0474824	0.0471799	414/13296	0.0311372	262/6907	0.0379325	1.21824	262	7.21899
Trematoda	retained	GO:0016071	mRNA metabolic process	GO:0016070	RNA metabolic process	BP	7	e	8.68901e-12	1.32542e-07	1.32003e-07	1.292e-07	676/13296	0.0508424	437/6907	0.0632691	1.24442	437	5.57304
Trematoda	retained	GO:0016070	RNA metabolic process	GO:0016070	RNA metabolic process	BP	6	e	2.4327e-10	3.71084e-06	3.69235e-06	3.61728e-06	1324/13296	0.0995788	797/6907	0.11539	1.15878	797	3.80182
Trematoda	retained	GO:0006396	RNA processing	GO:0016070	RNA metabolic process	BP	7	e	2.53569e-10	3.86795e-06	3.84817e-06	3.77043e-06	655/13296	0.0492629	419/6907	0.0606631	1.23141	419	4.59221
Trematoda	retained	GO:0034660	ncRNA metabolic process	GO:0016070	RNA metabolic process	BP	7	e	1.15056e-07	0.00175506	0.00174218	0.00171082	293/13296	0.0220367	197/6907	0.0285218	1.29429	197	5.06743
Trematoda	retained	GO:0006364	rRNA processing	GO:0016070	RNA metabolic process	BP	9	e	7.22274e-07	0.0110176	0.010923	0.0107398	106/13296	0.00797232	80/6907	0.0115825	1.45283	80	5.90298
Trematoda	retained	GO:0034470	ncRNA processing	GO:0016070	RNA metabolic process	BP	8	e	9.53447e-07	0.0145439	0.0144171	0.0141772	188/13296	0.0141396	131/6907	0.0189663	1.34136	131	5.37486
Trematoda	retained	GO:0000377	RNA splicing, via transesterification reactions with bulged adenosine as nucleophile	GO:0016070	RNA metabolic process	BP	10	e	9.88781e-07	0.0150829	0.0149494	0.0147026	359/13296	0.0270006	232/6907	0.0335891	1.24401	232	6.48824
Trematoda	retained	GO:0000398	mRNA splicing, via spliceosome	GO:0016070	RNA metabolic process	BP	11	e	9.88781e-07	0.0150829	0.0149494	0.0147026	359/13296	0.0270006	232/6907	0.0335891	1.24401	232	6.4952
Trematoda	retained	GO:0000375	RNA splicing, via transesterification reactions	GO:0016070	RNA metabolic process	BP	9	e	1.22843e-06	0.0187385	0.0185652	0.018266	365/13296	0.0274519	235/6907	0.0340235	1.23939	235	6.46563
Plagiorchiida	gained	GO:0051252	regulation of RNA metabolic process	GO:0016070	RNA metabolic process	BP	6	e	3.55921e-12	3.47236e-08	3.46418e-08	3.38482e-08	645/14135	0.0456314	80/770	0.103896	2.27685	80	3.92709
Plagiorchiida	gained	GO:0006355	regulation of transcription, DNA-templated	GO:0016070	RNA metabolic process	BP	9	e	1.16431e-11	1.1359e-07	1.13288e-07	1.10726e-07	602/14135	0.0425893	75/770	0.0974026	2.28702	75	4.03521
Plagiorchiida	gained	GO:1903506	regulation of nucleic acid-templated transcription	GO:0016070	RNA metabolic process	BP	8	e	2.66986e-11	2.60472e-07	2.59751e-07	2.53905e-07	610/14135	0.0431553	75/770	0.0974026	2.25703	75	4.02349
Plagiorchiida	gained	GO:2001141	regulation of RNA biosynthetic process	GO:0016070	RNA metabolic process	BP	7	e	2.66986e-11	2.60472e-07	2.59751e-07	2.53905e-07	610/14135	0.0431553	75/770	0.0974026	2.25703	75	4.01968
Plagiorchiida	gained	GO:0000122	negative regulation of transcription by RNA polymerase II	GO:0016070	RNA metabolic process	BP	11	e	4.02947e-07	0.00601077	0.00601036	0.00585922	286/14135	0.0202335	38/770	0.0493506	2.43906	38	7.17641
Plagiorchiida	retained	GO:0016070	RNA metabolic process	GO:0016070	RNA metabolic process	BP	6	e	5.37534e-08	0.000999007	0.00099863	0.000973819	2342/14135	0.165688	1944/11151	0.174334	1.05218	1944	3.80182
Plagiorchiida	retained	GO:0016070	RNA metabolic process	GO:0016070	RNA metabolic process	BP	6	e	6.52174e-10	9.72847e-06	9.69782e-06	9.4832e-06	1056/14135	0.0747082	909/11151	0.0815174	1.09114	909	3.80182
Plagiorchiida	retained	GO:0016071	mRNA metabolic process	GO:0016070	RNA metabolic process	BP	7	e	3.44314e-08	0.000513613	0.000511581	0.000500664	550/14135	0.0389105	483/11151	0.0433145	1.11318	483	5.57304
Plagiorchiida	retained	GO:0006396	RNA processing	GO:0016070	RNA metabolic process	BP	7	e	9.12872e-08	0.00136173	0.00135552	0.0013274	531/14135	0.0375663	466/11151	0.04179	1.11243	466	4.59221
Opisthorchiata_Xiphidiata	retained	GO:0006397	mRNA processing	GO:0016070	RNA metabolic process	BP	8	e	4.15965e-07	0.00742955	0.00742914	0.00724224	474/11639	0.0407251	455/10443	0.0435699	1.06985	455	6.14991
Opisthorchiata_Xiphidiata	retained	GO:0008380	RNA splicing	GO:0016070	RNA metabolic process	BP	8	e	9.22897e-07	0.0164839	0.0164811	0.0160683	361/11639	0.0310164	349/10443	0.0334195	1.07748	349	6.22603
Atriophallophorus_red3	gained	GO:0051252	regulation of RNA metabolic process	GO:0016070	RNA metabolic process	BP	6	e	3.55535e-18	2.45142e-14	2.44999e-14	2.38962e-14	449/11499	0.0390469	231/3679	0.0627888	1.60804	231	3.92709
Atriophallophorus_red3	gained	GO:0006355	regulation of transcription, DNA-templated	GO:0016070	RNA metabolic process	BP	9	e	5.23824e-18	3.61177e-14	3.60915e-14	3.52071e-14	426/11499	0.0370467	221/3679	0.0600707	1.62149	221	4.03521
Atriophallophorus_red3	gained	GO:2001141	regulation of RNA biosynthetic process	GO:0016070	RNA metabolic process	BP	7	e	1.32226e-17	9.11697e-14	9.10903e-14	8.88713e-14	431/11499	0.0374815	222/3679	0.0603425	1.60993	222	4.01968
Atriophallophorus_red3	gained	GO:1903506	regulation of nucleic acid-templated transcription	GO:0016070	RNA metabolic process	BP	8	e	1.32226e-17	9.11697e-14	9.10903e-14	8.88713e-14	431/11499	0.0374815	222/3679	0.0603425	1.60993	222	4.02349
Atriophallophorus_red3	retained	GO:0016070	RNA metabolic process	GO:0016070	RNA metabolic process	BP	6	e	9.26618e-11	1.32201e-06	1.31348e-06	1.28868e-06	1001/11499	0.087051	540/5080	0.106299	1.22111	540	3.80182
Atriophallophorus_red3	retained	GO:0006396	RNA processing	GO:0016070	RNA metabolic process	BP	7	e	5.53444e-08	0.000789598	0.00078257	0.000769691	578/11499	0.0502652	319/5080	0.0627953	1.24928	319	4.59221
Atriophallophorus_red3	retained	GO:0016071	mRNA metabolic process	GO:0016070	RNA metabolic process	BP	7	e	3.45441e-06	0.049284	0.0485897	0.0480415	337/11499	0.0293069	191/5080	0.0375984	1.28292	191	5.57304
Trematoda	gained	GO:0007186	G protein-coupled receptor signaling pathway	GO:0023052	signaling	BP	5	e	3.36609e-06	0.0310858	0.0309546	0.0303021	163/13296	0.0122593	21/547	0.0383912	3.13159	21	5.43602
Trematoda	gained	GO:0004930	G protein-coupled receptor activity	GO:0023052	signaling	MF	4	e	4.45363e-06	0.0411293	0.0409378	0.0400924	115/13296	0.00864922	17/547	0.0310786	3.59323	17	6.44969
Trematoda	gained	GO:0004930	G protein-coupled receptor activity	GO:0023052	signaling	MF	4	e	4.27091e-07	0.00840089	0.00839918	0.00818908	550/13296	0.0413658	49/547	0.0895795	2.16554	49	6.44969
Trematoda	retained	GO:0007165	signal transduction	GO:0023052	signaling	BP	4	e	6.00599e-11	1.18138e-06	1.16925e-06	1.15159e-06	3408/13296	0.256318	1935/6907	0.280151	1.09298	1935	3.47111
Trematoda	retained	GO:0023051	regulation of signaling	GO:0023052	signaling	BP	3	e	1.88053e-09	3.699e-05	3.65612e-05	3.60574e-05	2286/13296	0.171931	1318/6907	0.190821	1.10987	1318	4.88059
Trematoda	retained	GO:0009966	regulation of signal transduction	GO:0023052	signaling	BP	5	e	9.04064e-09	0.000177829	0.000175605	0.000173346	1928/13296	0.145006	1118/6907	0.161865	1.11626	1118	5.08907
Plagiorchiida	duplicated	GO:0004932	mating-type factor pheromone receptor activity	GO:0023052	signaling	MF	6	e	1.2643e-08	0.00023497	0.000234882	0.000229046	12/14135	0.000848956	6/224	0.0267857	31.5513	6	14.602
Plagiorchiida	duplicated	GO:0016503	pheromone receptor activity	GO:0023052	signaling	MF	5	e	2.31698e-08	0.00043061	0.000430425	0.000419753	13/14135	0.000919703	6/224	0.0267857	29.1243	6	11.9015
Plagiorchiida	duplicated	GO:0014722	regulation of skeletal muscle contraction by calcium ion signaling	GO:0023052	signaling	BP	9	e	6.14185e-08	0.00091618	0.000912065	0.000893081	4/14135	0.000282985	4/224	0.0178571	63.1027	4	14.602
Plagiorchiida	duplicated	GO:0014809	regulation of skeletal muscle contraction by regulation of release of sequestered calcium ion	GO:0023052	signaling	BP	11	e	6.14185e-08	0.00091618	0.000912065	0.000893081	4/14135	0.000282985	4/224	0.0178571	63.1027	4	16.017
Plagiorchiida	gained	GO:0007165	signal transduction	GO:0023052	signaling	BP	4	e	8.69704e-09	8.48484e-05	8.43613e-05	8.27092e-05	1010/14135	0.0714538	99/770	0.128571	1.79936	99	3.47111
Plagiorchiida	gained	GO:0023051	regulation of signaling	GO:0023052	signaling	BP	3	e	7.27867e-07	0.00710107	0.00704429	0.00692204	328/14135	0.0232048	41/770	0.0532468	2.29464	41	4.88059
Plagiorchiida	gained	GO:0009966	regulation of signal transduction	GO:0023052	signaling	BP	5	e	4.64017e-06	0.0452695	0.0448055	0.0441282	305/14135	0.0215776	37/770	0.0480519	2.22693	37	5.08907
Opisthorchiata_Xiphidiata	duplicated	GO:0038180	nerve growth factor signaling pathway	GO:0023052	signaling	BP	7	e	3.63871e-12	6.4991e-08	6.4991e-08	6.33525e-08	5/11639	0.00042959	5/62	0.0806452	187.726	5	13.1646
Opisthorchiata_Xiphidiata	duplicated	GO:0038179	neurotrophin signaling pathway	GO:0023052	signaling	BP	6	e	4.51036e-10	8.05596e-06	8.05145e-06	7.85285e-06	9/11639	0.000773262	5/62	0.0806452	104.292	5	12.3541
Opisthorchiata_Xiphidiata	duplicated	GO:0035331	negative regulation of hippo signaling	GO:0023052	signaling	BP	8	e	2.11216e-06	0.0377253	0.0375542	0.0367741	18/11639	0.00154652	4/62	0.0645161	41.7168	4	12.8471
Opisthorchiata_Xiphidiata	duplicated	GO:0051968	positive regulation of synaptic transmission, glutamatergic	GO:0023052	signaling	BP	8	e	7.02059e-07	0.0101272	0.0101174	0.00987187	14/11639	0.00120285	4/62	0.0645161	53.6359	4	12.8471
Atriophallophorus_red3	duplicated	GO:0051968	positive regulation of synaptic transmission, glutamatergic	GO:0023052	signaling	BP	8	e	1.25665e-08	0.000179287	0.000178922	0.000174767	13/11499	0.00113053	10/1092	0.00915751	8.10017	10	12.8471
Atriophallophorus_red3	duplicated	GO:0051057	positive regulation of small GTPase mediated signal transduction	GO:0023052	signaling	BP	8	e	4.09335e-07	0.00583998	0.00581501	0.00569274	32/11499	0.00278285	14/1092	0.0128205	4.60697	14	9.88773
Atriophallophorus_red3	duplicated	GO:0046579	positive regulation of Ras protein signal transduction	GO:0023052	signaling	BP	9	e	4.09335e-07	0.00583998	0.00581501	0.00569274	32/11499	0.00278285	14/1092	0.0128205	4.60697	14	9.92485
Atriophallophorus_red3	duplicated	GO:0035330	regulation of hippo signaling	GO:0023052	signaling	BP	7	e	7.76429e-07	0.0110773	0.0110214	0.010798	21/11499	0.00182625	11/1092	0.0100733	5.51583	11	12.2681
Atriophallophorus_red3	duplicated	GO:0061057	peptidoglycan recognition protein signaling pathway	GO:0023052	signaling	BP	5	e	2.44108e-07	0.00302962	0.00302694	0.00295324	10/11499	0.000869641	8/1092	0.00732601	8.42418	8	14.4321
Atriophallophorus_red3	duplicated	GO:0032024	positive regulation of insulin secretion	GO:0023052	signaling	BP	10	e	1.25676e-06	0.0155976	0.0155574	0.0152044	44/11499	0.00382642	16/1092	0.014652	3.82917	16	11.1425
Atriophallophorus_red3	duplicated	GO:0051968	positive regulation of synaptic transmission, glutamatergic	GO:0023052	signaling	BP	8	e	2.27964e-06	0.0282926	0.0281878	0.0275793	27/11499	0.00234803	12/1092	0.010989	4.6801	12	12.8471
Atriophallophorus_red3	duplicated	GO:0090277	positive regulation of peptide hormone secretion	GO:0023052	signaling	BP	9	e	2.49024e-06	0.0309064	0.0307794	0.0301272	46/11499	0.00400035	16/1092	0.014652	3.66269	16	10.5503
Atriophallophorus_red3	retained	GO:0007165	signal transduction	GO:0023052	signaling	BP	4	e	3.07002e-13	4.37999e-09	4.35789e-09	4.26956e-09	1082/11499	0.0940951	592/5080	0.116535	1.23849	592	3.47111
Atriophallophorus_red3	retained	GO:0035556	intracellular signal transduction	GO:0023052	signaling	BP	5	e	1.94664e-08	0.000277726	0.000275468	0.000270724	455/11499	0.0395687	260/5080	0.0511811	1.29348	260	5.0885
Atriophallophorus_red3	retained	GO:0023051	regulation of signaling	GO:0023052	signaling	BP	3	e	9.33912e-08	0.00133241	0.0013198	0.00129882	727/11499	0.0632229	391/5080	0.0769685	1.21742	391	4.88059
Atriophallophorus_red3	retained	GO:0009966	regulation of signal transduction	GO:0023052	signaling	BP	5	e	1.31346e-06	0.0187392	0.0185054	0.0182667	619/11499	0.0538308	332/5080	0.0653543	1.21407	332	5.08907
Atriophallophorus_red3	retained	GO:0023052	signaling	GO:0023052	signaling	BP	1	e	4.95073e-07	0.00614436	0.00611663	0.00598945	852/11499	0.0740934	447/5080	0.0879921	1.18758	447	3.35321
Atriophallophorus_red3	retained	GO:0007165	signal transduction	GO:0023052	signaling	BP	4	e	3.2649e-06	0.0405206	0.0402725	0.039499	659/11499	0.0573093	349/5080	0.0687008	1.19877	349	3.47111
Trematoda	gained	GO:0005576	extracellular region	GO:0005576	extracellular region	CC	2	e	4.6148e-08	0.000426177	0.000425162	0.000415433	336/13296	0.0252708	37/547	0.0676417	2.67668	37	4.61377
Plagiorchiida	gained	GO:0005576	extracellular region	GO:0005576	extracellular region	CC	2	e	1.23581e-17	1.20566e-13	1.20467e-13	1.17526e-13	405/14135	0.0286523	69/770	0.0896104	3.12751	69	4.61377
Atriophallophorus_red3	duplicated	GO:0070062	extracellular exosome	GO:0005576	extracellular region	CC	6	e	8.2017e-07	0.00565508	0.00560504	0.00551251	11/11499	0.000956605	8/1092	0.00732601	7.65834	8	7.91548
Atriophallophorus_red3	duplicated	GO:0043230	extracellular organelle	GO:0005576	extracellular region	CC	3	e	8.2017e-07	0.00565508	0.00560504	0.00551251	11/11499	0.000956605	8/1092	0.00732601	7.65834	8	7.82062
Atriophallophorus_red3	duplicated	GO:1903561	extracellular vesicle	GO:0005576	extracellular region	CC	5	e	8.2017e-07	0.00565508	0.00560504	0.00551251	11/11499	0.000956605	8/1092	0.00732601	7.65834	8	7.87519
Atriophallophorus_red3	duplicated	GO:0005615	extracellular space	GO:0005576	extracellular region	CC	2	e	9.20308e-10	1.313e-05	1.31144e-05	1.2799e-05	138/11499	0.012001	38/1092	0.0347985	2.89963	38	5.07426
Atriophallophorus_red3	duplicated	GO:0098595	perivitelline space	GO:0005576	extracellular region	CC	3	e	5.57918e-09	7.95981e-05	7.94586e-05	7.75913e-05	10/11499	0.000869641	9/1092	0.00824176	9.4772	9	13.9775
Atriophallophorus_red3	duplicated	GO:0005576	extracellular region	GO:0005576	extracellular region	CC	2	e	8.98745e-07	0.0111543	0.0111292	0.0108731	216/11499	0.0187842	44/1092	0.040293	2.14504	44	4.61377
Trematoda	gained	GO:0000785	chromatin	GO:0005694	chromosome	CC	2	e	2.60821e-07	0.00240869	0.00240269	0.00234796	74/13296	0.00556558	15/547	0.0274223	4.92712	15	6.58169
Atriophallophorus_red3	duplicated	GO:0000786	nucleosome	GO:0005694	chromosome	CC	3	e	5.25751e-07	0.00362505	0.00359719	0.00353366	37/11499	0.00321767	15/1092	0.0137363	4.26901	15	9.76068
Trematoda	gained	GO:0000790	nuclear chromatin	GO:0005634	nucleus	CC	3	e	2.70857e-06	0.0250136	0.0249107	0.024383	57/13296	0.004287	12/547	0.0219378	5.11729	12	7.18062
Trematoda	retained	GO:0005634	nucleus	GO:0005634	nucleus	CC	5	e	4.59096e-25	9.03042e-21	8.99461e-21	8.80274e-21	3360/13296	0.252708	2004/6907	0.29014	1.14813	2004	2.42571
Trematoda	retained	GO:0005654	nucleoplasm	GO:0005634	nucleus	CC	2	e	6.78758e-19	1.33512e-14	1.32711e-14	1.30145e-14	1030/13296	0.0774669	671/6907	0.0971478	1.25406	671	4.88945
Trematoda	retained	GO:0005730	nucleolus	GO:0005634	nucleus	CC	5	e	1.71905e-16	3.38137e-12	3.3573e-12	3.29611e-12	513/13296	0.038583	357/6907	0.0516867	1.33962	357	5.49891
Trematoda	retained	GO:0005681	spliceosomal complex	GO:0005634	nucleus	CC	3	e	2.63314e-09	5.17938e-05	5.11855e-05	5.04879e-05	288/13296	0.0216606	199/6907	0.0288114	1.33012	199	6.66804
Trematoda	retained	GO:0030532	small nuclear ribonucleoprotein complex	GO:0005634	nucleus	CC	3	e	5.58018e-08	0.00109762	0.00108172	0.00106995	116/13296	0.00872443	89/6907	0.0128855	1.47694	89	7.448
Trematoda	retained	GO:0097525	spliceosomal snRNP complex	GO:0005634	nucleus	CC	4	e	1.97647e-07	0.00388772	0.00382724	0.0037897	101/13296	0.00759627	78/6907	0.0112929	1.48664	78	7.47958
Trematoda	retained	GO:0005634	nucleus	GO:0005634	nucleus	CC	5	e	4.27576e-15	6.52224e-11	6.50813e-11	6.3578e-11	3764/13296	0.283093	2159/6907	0.312581	1.10417	2159	2.42571
Trematoda	retained	GO:0031981	nuclear lumen	GO:0005634	nucleus	CC	5	e	1.4196e-09	2.16546e-05	2.15268e-05	2.11086e-05	1812/13296	0.136282	1061/6907	0.153612	1.12717	1061	3.90107
Trematoda	retained	GO:0005730	nucleolus	GO:0005634	nucleus	CC	5	e	8.28314e-09	0.000126351	0.000125539	0.000123166	570/13296	0.04287	363/6907	0.0525554	1.22592	363	5.49891
Plagiorchiida	retained	GO:0031981	nuclear lumen	GO:0005634	nucleus	CC	5	e	4.91251e-14	7.32799e-10	7.31817e-10	7.14324e-10	1379/14135	0.0975593	1192/11151	0.106896	1.09571	1192	3.90107
Plagiorchiida	retained	GO:0005654	nucleoplasm	GO:0005634	nucleus	CC	2	e	1.63973e-10	2.44598e-06	2.43893e-06	2.38431e-06	995/14135	0.0703926	861/11151	0.0772128	1.09689	861	4.88945
Plagiorchiida	retained	GO:0005634	nucleus	GO:0005634	nucleus	CC	5	e	2.73577e-07	0.00408095	0.00405988	0.00397806	2967/14135	0.209904	2441/11151	0.218904	1.04287	2441	2.42571
Plagiorchiida	retained	GO:0055029	nuclear DNA-directed RNA polymerase complex	GO:0005634	nucleus	CC	7	e	5.69209e-07	0.00849089	0.00844478	0.00827681	98/14135	0.00693314	95/11151	0.00851942	1.2288	95	7.13948
Atriophallophorus_red3	duplicated	GO:0034399	nuclear periphery	GO:0005634	nucleus	CC	2	e	6.07405e-10	8.66585e-06	8.65614e-06	8.44737e-06	40/11499	0.00347856	19/1092	0.0173993	5.00185	19	9.08628
Atriophallophorus_red3	retained	GO:0005634	nucleus	GO:0005634	nucleus	CC	5	e	1.08356e-09	1.3448e-05	1.34101e-05	1.3109e-05	1370/11499	0.119141	711/5080	0.139961	1.17475	711	2.42571
Trematoda	gained	GO:0003677	DNA binding	GO:0003677	DNA binding	MF	4	e	2.71256e-07	0.00250505	0.00249854	0.0024419	798/13296	0.0600181	64/547	0.117002	1.94944	64	4.43943
Trematoda	retained	GO:0003677	DNA binding	GO:0003677	DNA binding	MF	4	e	8.82836e-21	1.73654e-16	1.72683e-16	1.69276e-16	2278/13296	0.17133	1386/6907	0.200666	1.17123	1386	4.43943
Plagiorchiida	gained	GO:0043565	sequence-specific DNA binding	GO:0003677	DNA binding	MF	5	e	8.22139e-11	8.02079e-07	7.99448e-07	7.81857e-07	167/14135	0.0118146	33/770	0.0428571	3.62746	33	5.26241
Plagiorchiida	gained	GO:0003677	DNA binding	GO:0003677	DNA binding	MF	4	e	2.33555e-09	2.27856e-05	2.26712e-05	2.22112e-05	773/14135	0.0546869	83/770	0.107792	1.97108	83	4.43943
Atriophallophorus_red3	gained	GO:0043565	sequence-specific DNA binding	GO:0003677	DNA binding	MF	5	e	4.37516e-22	3.01667e-18	3.01667e-18	2.94062e-18	155/11499	0.0134794	108/3679	0.0293558	2.17782	108	5.26241
Atriophallophorus_red3	gained	GO:0003677	DNA binding	GO:0003677	DNA binding	MF	4	e	9.86689e-19	6.80322e-15	6.80125e-15	6.63171e-15	566/11499	0.0492217	280/3679	0.0761076	1.54622	280	4.43943
Atriophallophorus_red3	gained	GO:0000976	transcription regulatory region sequence-specific DNA binding	GO:0003677	DNA binding	MF	7	e	7.19405e-07	0.0049603	0.00493152	0.00483525	32/11499	0.00278285	24/3679	0.00652351	2.34418	24	6.23784
Trematoda	gained	GO:0046872	metal ion binding	GO:0046872	metal ion binding	MF	4	e	2.19843e-06	0.0203025	0.0202321	0.0197906	2185/13296	0.164335	132/547	0.241316	1.46844	132	5.57143
Trematoda	retained	GO:0046872	metal ion binding	GO:0046872	metal ion binding	MF	4	e	9.11446e-24	1.79281e-19	1.78434e-19	1.74761e-19	5068/13296	0.381167	2914/6907	0.421891	1.10684	2914	5.57143
Plagiorchiida	gained	GO:0046872	metal ion binding	GO:0046872	metal ion binding	MF	4	e	1.44105e-08	0.000140588	0.000139738	0.000137044	2136/14135	0.151114	174/770	0.225974	1.49539	174	5.57143
Plagiorchiida	gained	GO:0005509	calcium ion binding	GO:0046872	metal ion binding	MF	5	e	4.25849e-07	0.00415458	0.00412264	0.00404984	690/14135	0.048815	70/770	0.0909091	1.86232	70	7.30621
Atriophallophorus_red3	retained	GO:0046872	metal ion binding	GO:0046872	metal ion binding	MF	4	e	4.79772e-17	6.8449e-13	6.82475e-13	6.67233e-13	1841/11499	0.160101	978/5080	0.19252	1.20249	978	5.57143
Atriophallophorus_red3	retained	GO:0005509	calcium ion binding	GO:0046872	metal ion binding	MF	5	e	2.76873e-07	0.00395015	0.00390917	0.00385056	427/11499	0.0371337	241/5080	0.0474409	1.27757	241	7.30621
Trematoda	gained	GO:0004888	transmembrane signaling receptor activity	GO:0038023	signaling receptor activity	MF	3	e	2.99388e-08	0.000588896	0.000588867	0.000574049	1201/13296	0.0903279	89/547	0.162706	1.80128	89	4.87711
Trematoda	gained	GO:0038023	signaling receptor activity	GO:0038023	signaling receptor activity	MF	2	e	1.05993e-07	0.00208487	0.00208456	0.00203231	1360/13296	0.102286	96/547	0.175503	1.7158	96	4.77411
Trematoda	gained	GO:0003700	DNA-binding transcription factor activity	GO:0003700	DNA-binding transcription factor activity	MF	2	e	4.74501e-07	0.00933343	0.00933106	0.00909811	1067/13296	0.0802497	78/547	0.142596	1.7769	78	4.82905
Plagiorchiida	gained	GO:0003700	DNA-binding transcription factor activity	GO:0003700	DNA-binding transcription factor activity	MF	2	e	2.11192e-10	2.06039e-06	2.053e-06	2.00845e-06	201/14135	0.01422	36/770	0.0467532	3.28785	36	4.82905
Plagiorchiida	gained	GO:0003700	DNA-binding transcription factor activity	GO:0003700	DNA-binding transcription factor activity	MF	2	e	2.636e-12	4.899e-08	4.899e-08	4.77548e-08	915/14135	0.0647329	102/770	0.132468	2.04637	102	4.82905
Plagiorchiida	gained	GO:0003700	DNA-binding transcription factor activity	GO:0003700	DNA-binding transcription factor activity	MF	2	e	1.98149e-08	0.000295579	0.000295579	0.000288127	258/14135	0.0182526	38/770	0.0493506	2.70377	38	4.82905
Plagiorchiida	gained	GO:0000981	DNA-binding transcription factor activity, RNA polymerase II-specific	GO:0003700	DNA-binding transcription factor activity	MF	3	e	1.61423e-06	0.0240794	0.0240746	0.0234723	91/14135	0.00643792	18/770	0.0233766	3.63108	18	5.70628
Opisthorchiata_Xiphidiata	gained	GO:0003700	DNA-binding transcription factor activity	GO:0003700	DNA-binding transcription factor activity	MF	2	e	3.53554e-06	0.0312294	0.0312012	0.0304421	153/11639	0.0131455	17/351	0.048433	3.68439	17	4.82905
Atriophallophorus_red3	gained	GO:0003700	DNA-binding transcription factor activity	GO:0003700	DNA-binding transcription factor activity	MF	2	e	3.68993e-20	2.54421e-16	2.54384e-16	2.48007e-16	173/11499	0.0150448	114/3679	0.0309867	2.05963	114	4.82905
Atriophallophorus_red3	gained	GO:0000981	DNA-binding transcription factor activity, RNA polymerase II-specific	GO:0003700	DNA-binding transcription factor activity	MF	3	e	2.11723e-07	0.00145983	0.00145221	0.00142303	29/11499	0.00252196	23/3679	0.0062517	2.47891	23	5.70628
Atriophallophorus_red3	gained	GO:0001216	DNA-binding transcription activator activity	GO:0003700	DNA-binding transcription factor activity	MF	3	e	3.92152e-06	0.0270389	0.026835	0.0263573	19/11499	0.00165232	16/3679	0.00434901	2.63207	16	11.6871
Atriophallophorus_red3	gained	GO:0003700	DNA-binding transcription factor activity	GO:0003700	DNA-binding transcription factor activity	MF	2	e	3.44935e-09	4.92119e-05	4.78494e-05	4.79711e-05	291/11499	0.0253065	141/3679	0.0383256	1.51446	141	4.82905
Atriophallophorus_red3	gained	GO:0000981	DNA-binding transcription factor activity, RNA polymerase II-specific	GO:0003700	DNA-binding transcription factor activity	MF	3	e	3.37712e-06	0.0481814	0.0461247	0.0469666	85/11499	0.00739195	48/3679	0.013047	1.76503	48	5.70628
Atriophallophorus_red3	gained	GO:0000981	DNA-binding transcription factor activity, RNA polymerase II-specific	GO:0003700	DNA-binding transcription factor activity	MF	3	e	3.42477e-06	0.0425048	0.0413335	0.0414332	65/11499	0.00565267	39/3679	0.0106007	1.87535	39	5.70628
Trematoda	retained	GO:0006412	translation	GO:0019538	protein metabolic process	BP	7	e	3.78555e-10	3.49596e-06	3.49558e-06	3.40782e-06	251/13296	0.0188779	179/6907	0.0259157	1.37281	179	5.30736
Trematoda	retained	GO:0019538	protein metabolic process	GO:0019538	protein metabolic process	BP	4	e	6.28661e-33	1.23658e-28	1.23406e-28	1.2054e-28	5581/13296	0.41975	3239/6907	0.468945	1.1172	3239	2.94449
Trematoda	retained	GO:0044267	cellular protein metabolic process	GO:0019538	protein metabolic process	BP	5	e	4.70113e-30	9.24712e-26	9.22267e-26	9.01397e-26	4708/13296	0.354091	2759/6907	0.39945	1.1281	2759	3.10856
Trematoda	retained	GO:0036211	protein modification process	GO:0019538	protein metabolic process	BP	5	e	3.87761e-20	7.62727e-16	7.58267e-16	7.43496e-16	4172/13296	0.313779	2413/6907	0.349356	1.11338	2413	3.83125
Trematoda	retained	GO:0006464	cellular protein modification process	GO:0019538	protein metabolic process	BP	6	e	1.67802e-19	3.30067e-15	3.2812e-15	3.21745e-15	4124/13296	0.310168	2383/6907	0.345012	1.11234	2383	3.83131
Trematoda	retained	GO:0006412	translation	GO:0019538	protein metabolic process	BP	7	e	4.47547e-17	8.80326e-13	8.74239e-13	8.58131e-13	787/13296	0.0591907	522/6907	0.0755755	1.27681	522	5.30736
Trematoda	retained	GO:0051246	regulation of protein metabolic process	GO:0019538	protein metabolic process	BP	5	e	5.18373e-14	1.01964e-09	1.0115e-09	9.93932e-10	2071/13296	0.155761	1233/6907	0.178515	1.14608	1233	4.76962
Trematoda	retained	GO:0032268	regulation of cellular protein metabolic process	GO:0019538	protein metabolic process	BP	6	e	1.5967e-13	3.1407e-09	3.11452e-09	3.06152e-09	1993/13296	0.149895	1187/6907	0.171855	1.1465	1187	4.88881
Trematoda	retained	GO:0006508	proteolysis	GO:0019538	protein metabolic process	BP	5	e	1.61067e-10	3.16819e-06	3.13388e-06	3.08831e-06	2554/13296	0.192088	1472/6907	0.213117	1.10948	1472	4.72431
Trematoda	retained	GO:0051248	negative regulation of protein metabolic process	GO:0019538	protein metabolic process	BP	6	e	1.29037e-08	0.000253816	0.000250577	0.000247417	828/13296	0.0622744	509/6907	0.0736934	1.18337	509	6.41525
Trematoda	retained	GO:0032269	negative regulation of cellular protein metabolic process	GO:0019538	protein metabolic process	BP	7	e	1.65457e-08	0.000325453	0.000321267	0.000317248	797/13296	0.0599428	491/6907	0.0710873	1.18592	491	6.47313
Trematoda	retained	GO:0006417	regulation of translation	GO:0019538	protein metabolic process	BP	7	e	7.35992e-07	0.014477	0.0142289	0.014112	351/13296	0.0263989	228/6907	0.03301	1.25043	228	7.17606
Trematoda	retained	GO:0070647	protein modification by small protein conjugation or removal	GO:0019538	protein metabolic process	BP	7	e	1.00328e-06	0.0197346	0.0193885	0.019237	979/13296	0.0736312	582/6907	0.0842623	1.14438	582	6.05798
Trematoda	retained	GO:0051247	positive regulation of protein metabolic process	GO:0019538	protein metabolic process	BP	6	e	2.2201e-06	0.0436695	0.0428569	0.0425684	1068/13296	0.0803249	629/6907	0.091067	1.13373	629	5.61046
Trematoda	retained	GO:0006412	translation	GO:0019538	protein metabolic process	BP	7	e	5.48726e-13	8.37027e-09	8.34338e-09	8.15924e-09	438/13296	0.0329422	301/6907	0.043579	1.32289	301	5.30736
Trematoda	retained	GO:0006413	translational initiation	GO:0019538	protein metabolic process	BP	3	e	4.16421e-12	6.35208e-08	6.32876e-08	6.19193e-08	153/13296	0.0115072	121/6907	0.0175185	1.52239	121	8.71425
Trematoda	retained	GO:0006414	translational elongation	GO:0019538	protein metabolic process	BP	6	e	4.4512e-11	6.78986e-07	6.75959e-07	6.61868e-07	118/13296	0.00887485	96/6907	0.0138989	1.5661	96	9.54128
Trematoda	retained	GO:0019538	protein metabolic process	GO:0019538	protein metabolic process	BP	4	e	5.27821e-09	8.05139e-05	8.00072e-05	7.8484e-05	2769/13296	0.208258	1575/6907	0.22803	1.09494	1575	2.94449
Trematoda	retained	GO:0044267	cellular protein metabolic process	GO:0019538	protein metabolic process	BP	5	e	3.0518e-08	0.000465521	0.000462317	0.000453785	2392/13296	0.179904	1365/6907	0.197626	1.09851	1365	3.10856
Plagiorchiida	duplicated	GO:0006478	peptidyl-tyrosine sulfation	GO:0019538	protein metabolic process	BP	9	e	1.2643e-08	0.000123345	0.000123282	0.000120236	12/14135	0.000848956	6/224	0.0267857	31.5513	6	13.4865
Plagiorchiida	duplicated	GO:0006477	protein sulfation	GO:0019538	protein metabolic process	BP	7	e	1.2643e-08	0.000123345	0.000123282	0.000120236	12/14135	0.000848956	6/224	0.0267857	31.5513	6	13.2562
Plagiorchiida	duplicated	GO:0006478	peptidyl-tyrosine sulfation	GO:0019538	protein metabolic process	BP	9	e	1.32056e-09	2.45427e-05	2.45374e-05	2.39239e-05	15/14135	0.0010612	7/224	0.03125	29.4479	7	13.4865
Plagiorchiida	duplicated	GO:0006477	protein sulfation	GO:0019538	protein metabolic process	BP	7	e	2.31616e-09	4.30458e-05	4.30342e-05	4.19605e-05	16/14135	0.00113194	7/224	0.03125	27.6074	7	13.2562
Plagiorchiida	gained	GO:0006468	protein phosphorylation	GO:0019538	protein metabolic process	BP	7	e	5.5281e-09	5.39321e-05	5.36391e-05	5.25724e-05	658/14135	0.0465511	73/770	0.0948052	2.03658	73	5.10721
Plagiorchiida	gained	GO:0006464	cellular protein modification process	GO:0019538	protein metabolic process	BP	6	e	2.13617e-06	0.0208405	0.0206504	0.0203151	1444/14135	0.102158	120/770	0.155844	1.52552	120	3.83131
Plagiorchiida	gained	GO:0036211	protein modification process	GO:0019538	protein metabolic process	BP	5	e	2.13617e-06	0.0208405	0.0206504	0.0203151	1444/14135	0.102158	120/770	0.155844	1.52552	120	3.83125
Plagiorchiida	retained	GO:0006412	translation	GO:0019538	protein metabolic process	BP	7	e	2.96795e-09	4.42729e-05	4.41186e-05	4.31567e-05	354/14135	0.0250442	321/11151	0.0287867	1.14943	321	5.30736
Plagiorchiida	retained	GO:0044267	cellular protein metabolic process	GO:0019538	protein metabolic process	BP	5	e	3.31531e-06	0.0494545	0.0491495	0.0482076	1877/14135	0.132791	1556/11151	0.139539	1.05082	1556	3.10856
Opisthorchiata_Xiphidiata	duplicated	GO:0018345	protein palmitoylation	GO:0019538	protein metabolic process	BP	8	e	6.5616e-07	0.0117197	0.0116777	0.0114242	32/11639	0.00274938	5/62	0.0806452	29.3322	5	11.1983
Atriophallophorus_red3	duplicated	GO:0018345	protein palmitoylation	GO:0019538	protein metabolic process	BP	8	e	2.18914e-07	0.00312324	0.0031123	0.0030445	35/11499	0.00304374	15/1092	0.0137363	4.51295	15	11.1983
Atriophallophorus_red3	duplicated	GO:0004869	cysteine-type endopeptidase inhibitor activity	GO:0019538	protein metabolic process	MF	6	e	2.74687e-08	0.000391896	0.000390962	0.000382015	27/11499	0.00234803	14/1092	0.0128205	5.46011	14	9.79248
Atriophallophorus_red3	duplicated	GO:0004869	cysteine-type endopeptidase inhibitor activity	GO:0019538	protein metabolic process	MF	6	e	8.2017e-07	0.0101791	0.0101595	0.0099225	11/11499	0.000956605	8/1092	0.00732601	7.65834	8	9.79248
Atriophallophorus_red3	gained	GO:0016579	protein deubiquitination	GO:0019538	protein metabolic process	BP	9	e	2.26352e-06	0.015607	0.0155119	0.0152135	82/11499	0.00713105	47/3679	0.0127752	1.79149	47	8.82171
Atriophallophorus_red3	gained	GO:0070646	protein modification by small protein removal	GO:0019538	protein metabolic process	BP	8	e	5.6976e-06	0.039285	0.0389716	0.0382946	84/11499	0.00730498	47/3679	0.0127752	1.74884	47	8.13709
Atriophallophorus_red3	retained	GO:0019538	protein metabolic process	GO:0019538	protein metabolic process	BP	4	e	5.65194e-19	8.06362e-15	8.04497e-15	7.86032e-15	2065/11499	0.179581	1095/5080	0.215551	1.2003	1095	2.94449
Atriophallophorus_red3	retained	GO:0006464	cellular protein modification process	GO:0019538	protein metabolic process	BP	6	e	2.76553e-16	3.94558e-12	3.9312e-12	3.84611e-12	1444/11499	0.125576	783/5080	0.154134	1.22741	783	3.83131
Atriophallophorus_red3	retained	GO:0036211	protein modification process	GO:0019538	protein metabolic process	BP	5	e	1.24586e-15	1.77747e-11	1.77037e-11	1.73266e-11	1461/11499	0.127055	788/5080	0.155118	1.22088	788	3.83125
Atriophallophorus_red3	retained	GO:0044267	cellular protein metabolic process	GO:0019538	protein metabolic process	BP	5	e	5.75884e-15	8.21613e-11	8.18273e-11	8.00899e-11	1720/11499	0.149578	909/5080	0.178937	1.19628	909	3.10856
Atriophallophorus_red3	retained	GO:0006508	proteolysis	GO:0019538	protein metabolic process	BP	5	e	1.47417e-06	0.021032	0.0207652	0.0205017	733/11499	0.0637447	387/5080	0.0761811	1.1951	387	4.72431
Atriophallophorus_red3	retained	GO:0019538	protein metabolic process	GO:0019538	protein metabolic process	BP	4	e	5.20936e-07	0.00646533	0.00643512	0.00630233	896/11499	0.0779198	468/5080	0.092126	1.18232	468	2.94449
Trematoda	retained	GO:0003735	structural constituent of ribosome	GO:0005198	structural molecule activity	MF	2	e	3.90716e-08	0.000360826	0.000360474	0.000351729	155/13296	0.0116576	114/6907	0.016505	1.41581	114	5.64912
Trematoda	retained	GO:0003735	structural constituent of ribosome	GO:0005198	structural molecule activity	MF	2	e	2.44369e-15	4.80674e-11	4.77057e-11	4.68555e-11	858/13296	0.0645307	557/6907	0.0806428	1.24968	557	5.64912
Trematoda	retained	GO:0005198	structural molecule activity	GO:0005198	structural molecule activity	MF	1	e	1.20048e-13	2.36133e-09	2.34201e-09	2.3018e-09	1555/13296	0.116952	945/6907	0.136818	1.16986	945	5.03046
Trematoda	retained	GO:0003735	structural constituent of ribosome	GO:0005198	structural molecule activity	MF	2	e	4.88525e-10	7.45196e-06	7.4119e-06	7.26408e-06	178/13296	0.0133875	133/6907	0.0192558	1.43835	133	5.64912
Trematoda	retained	GO:0050896	response to stimulus	GO:0050896	response to stimulus	BP	1	e	6.59976e-27	1.29817e-22	1.29375e-22	1.26544e-22	4105/13296	0.308739	2418/6907	0.35008	1.1339	2418	2.46452
Trematoda	retained	GO:0006950	response to stress	GO:0050896	response to stimulus	BP	2	e	8.22984e-21	1.61881e-16	1.60984e-16	1.578e-16	2908/13296	0.218712	1733/6907	0.250905	1.14719	1733	3.81197
Trematoda	retained	GO:0051716	cellular response to stimulus	GO:0050896	response to stimulus	BP	2	e	1.39414e-20	2.74227e-16	2.7268e-16	2.67314e-16	2812/13296	0.211492	1679/6907	0.243087	1.14939	1679	2.90385
Trematoda	retained	GO:0042221	response to chemical	GO:0050896	response to stimulus	BP	2	e	1.99363e-16	3.92146e-12	3.89315e-12	3.82259e-12	2042/13296	0.15358	1231/6907	0.178225	1.16047	1231	3.88124
Trematoda	retained	GO:0009605	response to external stimulus	GO:0050896	response to stimulus	BP	2	e	1.16888e-12	2.2992e-08	2.27874e-08	2.24123e-08	1440/13296	0.108303	875/6907	0.126683	1.16971	875	4.99357
Trematoda	retained	GO:0033554	cellular response to stress	GO:0050896	response to stimulus	BP	3	e	1.19392e-12	2.34845e-08	2.32744e-08	2.28924e-08	1851/13296	0.139215	1103/6907	0.159693	1.1471	1103	4.58732
Trematoda	retained	GO:1901700	response to oxygen-containing compound	GO:0050896	response to stimulus	BP	3	e	2.22804e-12	4.38255e-08	4.34245e-08	4.27206e-08	974/13296	0.0732551	611/6907	0.088461	1.20757	611	5.66411
Trematoda	retained	GO:0070887	cellular response to chemical stimulus	GO:0050896	response to stimulus	BP	3	e	4.30776e-12	8.47335e-08	8.39452e-08	8.25972e-08	1269/13296	0.0954422	776/6907	0.11235	1.17715	776	4.88981
Trematoda	retained	GO:0010033	response to organic substance	GO:0050896	response to stimulus	BP	3	e	6.56721e-12	1.29177e-07	1.27956e-07	1.2592e-07	1516/13296	0.114019	913/6907	0.132185	1.15932	913	4.72514
Trematoda	retained	GO:0048583	regulation of response to stimulus	GO:0050896	response to stimulus	BP	3	e	7.797e-11	1.53367e-06	1.51753e-06	1.495e-06	2487/13296	0.187049	1438/6907	0.208195	1.11305	1438	4.58175
Trematoda	retained	GO:0009719	response to endogenous stimulus	GO:0050896	response to stimulus	BP	2	e	1.00852e-09	1.98376e-05	1.96158e-05	1.93375e-05	833/13296	0.0626504	518/6907	0.0749964	1.19706	518	5.76803
Trematoda	retained	GO:1901701	cellular response to oxygen-containing compound	GO:0050896	response to stimulus	BP	4	e	4.62256e-09	9.09258e-05	8.98256e-05	8.86333e-05	568/13296	0.0427196	363/6907	0.0525554	1.23024	363	6.68386
Trematoda	retained	GO:1901698	response to nitrogen compound	GO:0050896	response to stimulus	BP	3	e	1.00419e-08	0.000197523	0.000195023	0.000192543	731/13296	0.0549789	455/6907	0.0658752	1.19819	455	6.15904
Trematoda	retained	GO:0009607	response to biotic stimulus	GO:0050896	response to stimulus	BP	2	e	1.71195e-08	0.000336741	0.000332393	0.000328251	756/13296	0.0568592	468/6907	0.0677573	1.19167	468	6.14837
Trematoda	retained	GO:0010243	response to organonitrogen compound	GO:0050896	response to stimulus	BP	4	e	1.90119e-08	0.000373964	0.000369116	0.000364536	688/13296	0.0517449	429/6907	0.0621109	1.20033	429	6.4459
Trematoda	retained	GO:0009725	response to hormone	GO:0050896	response to stimulus	BP	4	e	2.01879e-08	0.000397097	0.000391868	0.000387085	505/13296	0.0379813	324/6907	0.0469089	1.23505	324	6.24828
Trematoda	retained	GO:0071310	cellular response to organic substance	GO:0050896	response to stimulus	BP	4	e	2.1046e-08	0.000413974	0.000408397	0.000403537	926/13296	0.069645	563/6907	0.0815115	1.17039	563	5.32072
Trematoda	retained	GO:0009991	response to extracellular stimulus	GO:0050896	response to stimulus	BP	3	e	5.17158e-08	0.00101725	0.00100277	0.000991603	484/13296	0.0364019	310/6907	0.044882	1.23296	310	6.95422
Trematoda	retained	GO:0014070	response to organic cyclic compound	GO:0050896	response to stimulus	BP	4	e	5.47037e-08	0.00107602	0.00106054	0.00104889	547/13296	0.0411402	346/6907	0.0500941	1.21764	346	6.87066
Trematoda	retained	GO:0043207	response to external biotic stimulus	GO:0050896	response to stimulus	BP	3	e	7.35353e-08	0.00144644	0.00142511	0.00140997	720/13296	0.0541516	444/6907	0.0642826	1.18709	444	6.20359
Trematoda	retained	GO:0009628	response to abiotic stimulus	GO:0050896	response to stimulus	BP	2	e	1.45441e-07	0.00286082	0.00281704	0.00278869	1387/13296	0.104317	813/6907	0.117707	1.12835	813	5.62255
Trematoda	retained	GO:0006952	defense response	GO:0050896	response to stimulus	BP	3	e	1.72849e-07	0.00339993	0.00334739	0.00331421	584/13296	0.043923	365/6907	0.0528449	1.20313	365	5.76869
Trematoda	retained	GO:0031667	response to nutrient levels	GO:0050896	response to stimulus	BP	4	e	2.13741e-07	0.00420428	0.00413845	0.00409828	471/13296	0.0354242	300/6907	0.0434342	1.22612	300	7.05573
Trematoda	retained	GO:1901699	cellular response to nitrogen compound	GO:0050896	response to stimulus	BP	4	e	2.51006e-07	0.00493729	0.00485948	0.00481281	353/13296	0.0265493	231/6907	0.0334443	1.2597	231	7.33168
Trematoda	retained	GO:0033993	response to lipid	GO:0050896	response to stimulus	BP	4	e	4.96275e-07	0.00976172	0.00960292	0.00951561	396/13296	0.0297834	255/6907	0.0369191	1.23959	255	6.78793
Trematoda	retained	GO:0051707	response to other organism	GO:0050896	response to stimulus	BP	4	e	9.03183e-07	0.0177656	0.0174567	0.0173177	631/13296	0.0474579	388/6907	0.0561749	1.18368	388	6.21702
Trematoda	retained	GO:0071496	cellular response to external stimulus	GO:0050896	response to stimulus	BP	3	e	9.05901e-07	0.0178191	0.0175083	0.0173698	333/13296	0.0250451	217/6907	0.0314174	1.25443	217	7.32857
Trematoda	retained	GO:0071495	cellular response to endogenous stimulus	GO:0050896	response to stimulus	BP	3	e	2.22781e-06	0.043821	0.0430034	0.0427162	624/13296	0.0469314	382/6907	0.0553062	1.17845	382	6.2163
Trematoda	retained	GO:0071417	cellular response to organonitrogen compound	GO:0050896	response to stimulus	BP	5	e	2.35059e-06	0.0462362	0.0453712	0.0450705	312/13296	0.0234657	203/6907	0.0293905	1.25249	203	7.86332
Trematoda	retained	GO:0071407	cellular response to organic cyclic compound	GO:0050896	response to stimulus	BP	5	e	2.42255e-06	0.0476515	0.0467528	0.0464501	269/13296	0.0202316	178/6907	0.025771	1.27379	178	7.77278
Plagiorchiida	duplicated	GO:0051410	detoxification of nitrogen compound	GO:0050896	response to stimulus	BP	2	e	6.14185e-08	0.00091618	0.000912065	0.000893081	4/14135	0.000282985	4/224	0.0178571	63.1027	4	14.7275
Plagiorchiida	duplicated	GO:0070458	cellular detoxification of nitrogen compound	GO:0050896	response to stimulus	BP	3	e	6.14185e-08	0.00091618	0.000912065	0.000893081	4/14135	0.000282985	4/224	0.0178571	63.1027	4	15.7275
Plagiorchiida	duplicated	GO:0051409	response to nitrosative stress	GO:0050896	response to stimulus	BP	3	e	8.98477e-07	0.0134026	0.0133145	0.0130647	6/14135	0.000424478	4/224	0.0178571	42.0685	4	12.7112
Plagiorchiida	retained	GO:0050896	response to stimulus	GO:0050896	response to stimulus	BP	1	e	5.02794e-07	0.00750017	0.00745995	0.00731108	3247/14135	0.229713	2663/11151	0.238813	1.03961	2663	2.46452
Opisthorchiata_Xiphidiata	duplicated	GO:0050922	negative regulation of chemotaxis	GO:0050896	response to stimulus	BP	6	e	8.9839e-10	1.60461e-05	1.60354e-05	1.56416e-05	10/11639	0.00085918	5/62	0.0806452	93.8629	5	12.2801
Opisthorchiata_Xiphidiata	duplicated	GO:0036120	cellular response to platelet-derived growth factor stimulus	GO:0050896	response to stimulus	BP	6	e	1.64033e-09	2.92979e-05	2.927e-05	2.85592e-05	11/11639	0.000945098	5/62	0.0806452	85.3299	5	13.0372
Opisthorchiata_Xiphidiata	duplicated	GO:0036119	response to platelet-derived growth factor	GO:0050896	response to stimulus	BP	5	e	4.53225e-09	8.09505e-05	8.08418e-05	7.89096e-05	13/11639	0.00111693	5/62	0.0806452	72.2022	5	12.9202
Opisthorchiata_Xiphidiata	duplicated	GO:0071353	cellular response to interleukin-4	GO:0050896	response to stimulus	BP	6	e	1.04891e-08	0.000187346	0.000187073	0.000182623	15/11639	0.00128877	5/62	0.0806452	62.5753	5	13.6634
Opisthorchiata_Xiphidiata	duplicated	GO:0050918	positive chemotaxis	GO:0050896	response to stimulus	BP	4	e	5.30576e-08	0.000947662	0.000945593	0.000923769	20/11639	0.00171836	5/62	0.0806452	46.9315	5	11.7357
Opisthorchiata_Xiphidiata	duplicated	GO:0070670	response to interleukin-4	GO:0050896	response to stimulus	BP	5	e	6.9354e-08	0.00123873	0.00123589	0.0012075	21/11639	0.00180428	5/62	0.0806452	44.6966	5	13.459
Opisthorchiata_Xiphidiata	duplicated	GO:0050920	regulation of chemotaxis	GO:0050896	response to stimulus	BP	5	e	9.44187e-08	0.00168641	0.00168207	0.00164389	108/11639	0.00927915	8/62	0.129032	13.9056	8	9.00828
Opisthorchiata_Xiphidiata	duplicated	GO:0071345	cellular response to cytokine stimulus	GO:0050896	response to stimulus	BP	5	e	1.51782e-06	0.0271097	0.0269943	0.0264262	155/11639	0.0133173	8/62	0.129032	9.68907	8	7.2857
Opisthorchiata_Xiphidiata	duplicated	GO:0070848	response to growth factor	GO:0050896	response to stimulus	BP	4	e	1.51782e-06	0.0271097	0.0269943	0.0264262	155/11639	0.0133173	8/62	0.129032	9.68907	8	7.8843
Opisthorchiata_Xiphidiata	duplicated	GO:0042060	wound healing	GO:0050896	response to stimulus	BP	4	e	2.49345e-06	0.0445355	0.0443235	0.0434126	74/11639	0.00635793	6/62	0.0967742	15.221	6	8.28005
Opisthorchiata_Xiphidiata	gained	GO:2001020	regulation of response to DNA damage stimulus	GO:0050896	response to stimulus	BP	6	e	8.13469e-07	0.00718537	0.00718293	0.00700422	4/11639	0.000343672	4/351	0.011396	33.1595	4	8.9702
Atriophallophorus_red3	duplicated	GO:0050896	response to stimulus	GO:0050896	response to stimulus	BP	1	e	9.34557e-08	0.000644377	0.000640172	0.000628132	355/11499	0.0308722	66/1092	0.0604396	1.95773	66	2.46452
Atriophallophorus_red3	duplicated	GO:0042221	response to chemical	GO:0050896	response to stimulus	BP	2	e	1.81629e-07	0.0025913	0.0025824	0.00252597	664/11499	0.0577442	104/1092	0.0952381	1.64931	104	3.88124
Atriophallophorus_red3	duplicated	GO:0034284	response to monosaccharide	GO:0050896	response to stimulus	BP	5	e	2.28202e-07	0.00325576	0.0032439	0.00317368	49/11499	0.00426124	18/1092	0.0164835	3.86824	18	9.95332
Atriophallophorus_red3	duplicated	GO:0009746	response to hexose	GO:0050896	response to stimulus	BP	6	e	2.28202e-07	0.00325576	0.0032439	0.00317368	49/11499	0.00426124	18/1092	0.0164835	3.86824	18	10.007
Atriophallophorus_red3	duplicated	GO:0009749	response to glucose	GO:0050896	response to stimulus	BP	7	e	2.28202e-07	0.00325576	0.0032439	0.00317368	49/11499	0.00426124	18/1092	0.0164835	3.86824	18	10.0758
Atriophallophorus_red3	duplicated	GO:0097067	cellular response to thyroid hormone stimulus	GO:0050896	response to stimulus	BP	6	e	1.23108e-06	0.0175639	0.0174678	0.017121	18/11499	0.00156535	10/1092	0.00915751	5.85012	10	13.329
Atriophallophorus_red3	duplicated	GO:0009749	response to glucose	GO:0050896	response to stimulus	BP	7	e	1.15059e-06	0.0142799	0.0142466	0.0139199	70/11499	0.00608749	21/1092	0.0192308	3.15907	21	10.0758
Atriophallophorus_red3	duplicated	GO:0042742	defense response to bacterium	GO:0050896	response to stimulus	BP	6	e	1.22193e-06	0.0151654	0.0151287	0.0147831	30/11499	0.00260892	13/1092	0.0119048	4.5631	13	7.52962
Atriophallophorus_red3	duplicated	GO:0034284	response to monosaccharide	GO:0050896	response to stimulus	BP	5	e	1.91711e-06	0.0237933	0.0237166	0.0231934	72/11499	0.00626141	21/1092	0.0192308	3.07131	21	9.95332
Atriophallophorus_red3	duplicated	GO:0009746	response to hexose	GO:0050896	response to stimulus	BP	6	e	1.91711e-06	0.0237933	0.0237166	0.0231934	72/11499	0.00626141	21/1092	0.0192308	3.07131	21	10.007
Atriophallophorus_red3	duplicated	GO:0009743	response to carbohydrate	GO:0050896	response to stimulus	BP	4	e	3.12347e-06	0.0387654	0.0385936	0.0377881	74/11499	0.00643534	21/1092	0.0192308	2.98831	21	9.50044
Atriophallophorus_red3	retained	GO:0050896	response to stimulus	GO:0050896	response to stimulus	BP	1	e	8.45975e-12	1.20695e-07	1.19976e-07	1.17652e-07	1368/11499	0.118967	723/5080	0.142323	1.19632	723	2.46452
Atriophallophorus_red3	retained	GO:0006950	response to stress	GO:0050896	response to stimulus	BP	2	e	7.03408e-11	1.00355e-06	9.97362e-07	9.78251e-07	901/11499	0.0783546	492/5080	0.0968504	1.23605	492	3.81197
Atriophallophorus_red3	retained	GO:0048583	regulation of response to stimulus	GO:0050896	response to stimulus	BP	3	e	7.50401e-11	1.0706e-06	1.06392e-06	1.0436e-06	832/11499	0.0723541	458/5080	0.0901575	1.24606	458	4.58175
Atriophallophorus_red3	retained	GO:0033554	cellular response to stress	GO:0050896	response to stimulus	BP	3	e	1.80359e-09	2.57319e-05	2.55425e-05	2.50831e-05	584/11499	0.050787	329/5080	0.0647638	1.2752	329	4.58732
Atriophallophorus_red3	retained	GO:0051716	cellular response to stimulus	GO:0050896	response to stimulus	BP	2	e	1.88206e-09	2.68513e-05	2.66518e-05	2.61743e-05	873/11499	0.0759196	471/5080	0.0927165	1.22125	471	2.90385
Atriophallophorus_red3	retained	GO:0006974	cellular response to DNA damage stimulus	GO:0050896	response to stimulus	BP	4	e	7.05211e-08	0.00100612	0.000996956	0.000980758	308/11499	0.0267849	183/5080	0.0360236	1.34492	183	5.56249
Atriophallophorus_red3	retained	GO:0080134	regulation of response to stress	GO:0050896	response to stimulus	BP	4	e	1.53449e-06	0.0218925	0.0216133	0.0213406	322/11499	0.0280024	185/5080	0.0364173	1.30051	185	6.37196
Atriophallophorus_red3	retained	GO:0048584	positive regulation of response to stimulus	GO:0050896	response to stimulus	BP	4	e	2.86415e-06	0.0408628	0.0402985	0.0398325	427/11499	0.0371337	236/5080	0.0464567	1.25107	236	5.5569
Atriophallophorus_red3	retained	GO:0050896	response to stimulus	GO:0050896	response to stimulus	BP	1	e	1.31383e-07	0.0016306	0.00162443	0.00158949	1407/11499	0.122358	714/5080	0.140551	1.14868	714	2.46452
Trematoda	retained	GO:0009056	catabolic process	GO:0009056	catabolic process	BP	2	e	1.13843e-15	2.2393e-11	2.22268e-11	2.18284e-11	2515/13296	0.189155	1487/6907	0.215289	1.13816	1487	3.94514
Trematoda	retained	GO:0044248	cellular catabolic process	GO:0009056	catabolic process	BP	3	e	1.36116e-14	2.67741e-10	2.65631e-10	2.60991e-10	2148/13296	0.161552	1279/6907	0.185174	1.14622	1279	4.11535
Trematoda	retained	GO:1901575	organic substance catabolic process	GO:0009056	catabolic process	BP	3	e	1.83687e-13	3.61312e-09	3.58281e-09	3.52202e-09	2276/13296	0.171179	1342/6907	0.194296	1.13504	1342	4.12523
Trematoda	retained	GO:0044265	cellular macromolecule catabolic process	GO:0009056	catabolic process	BP	5	e	3.03662e-09	5.97303e-05	5.90228e-05	5.82244e-05	1306/13296	0.098225	780/6907	0.112929	1.1497	780	4.95452
Trematoda	retained	GO:0009057	macromolecule catabolic process	GO:0009056	catabolic process	BP	4	e	2.04481e-08	0.000402215	0.000396857	0.000392074	1547/13296	0.116351	907/6907	0.131316	1.12862	907	4.6784
Trematoda	retained	GO:0009894	regulation of catabolic process	GO:0009056	catabolic process	BP	4	e	2.5717e-08	0.000505853	0.000498986	0.000493099	712/13296	0.0535499	442/6907	0.0639931	1.19502	442	6.70741
Trematoda	retained	GO:0031330	negative regulation of cellular catabolic process	GO:0009056	catabolic process	BP	6	e	5.69767e-08	0.00112073	0.00110438	0.00109247	178/13296	0.0133875	128/6907	0.0185319	1.38427	128	8.91431
Trematoda	retained	GO:0031329	regulation of cellular catabolic process	GO:0009056	catabolic process	BP	5	e	6.66987e-08	0.00131196	0.00129269	0.00127888	603/13296	0.045352	378/6907	0.0547271	1.20672	378	6.81762
Trematoda	retained	GO:0051603	proteolysis involved in cellular protein catabolic process	GO:0009056	catabolic process	BP	6	e	9.49548e-08	0.00186776	0.00183966	0.00182067	767/13296	0.0576865	470/6907	0.0680469	1.1796	470	5.417
Trematoda	retained	GO:0000956	nuclear-transcribed mRNA catabolic process	GO:0009056	catabolic process	BP	9	e	1.38653e-07	0.00272731	0.00268571	0.00265855	189/13296	0.0142148	134/6907	0.0194006	1.36482	134	7.46712
Trematoda	retained	GO:0009895	negative regulation of catabolic process	GO:0009056	catabolic process	BP	5	e	4.00772e-07	0.00788319	0.00775694	0.00768443	221/13296	0.0166215	152/6907	0.0220067	1.32398	152	8.77226
Trematoda	retained	GO:0019941	modification-dependent protein catabolic process	GO:0009056	catabolic process	BP	7	e	4.90904e-07	0.00965608	0.00949948	0.00941262	698/13296	0.052497	427/6907	0.0618213	1.17762	427	5.74206
Trematoda	retained	GO:1901565	organonitrogen compound catabolic process	GO:0009056	catabolic process	BP	4	e	2.03133e-06	0.0399563	0.0392148	0.0389489	1106/13296	0.0831829	650/6907	0.0941074	1.13133	650	4.75336
Trematoda	retained	GO:0043632	modification-dependent macromolecule catabolic process	GO:0009056	catabolic process	BP	6	e	2.36743e-06	0.0465673	0.0456937	0.0453932	825/13296	0.0620487	494/6907	0.0715216	1.15267	494	5.69409
Trematoda	retained	GO:0000184	nuclear-transcribed mRNA catabolic process, nonsense-mediated decay	GO:0009056	catabolic process	BP	10	e	6.54776e-12	9.98795e-08	9.94867e-08	9.73614e-08	122/13296	0.00917569	100/6907	0.0144781	1.57787	100	9.64198
Trematoda	retained	GO:0000956	nuclear-transcribed mRNA catabolic process	GO:0009056	catabolic process	BP	9	e	3.16539e-07	0.00482848	0.00479018	0.00470675	178/13296	0.0133875	126/6907	0.0182424	1.36264	126	7.46712
Trematoda	retained	GO:0006402	mRNA catabolic process	GO:0009056	catabolic process	BP	8	e	4.34953e-07	0.00663478	0.00658041	0.0064675	188/13296	0.0141396	132/6907	0.019111	1.3516	132	7.41133
Trematoda	retained	GO:0006401	RNA catabolic process	GO:0009056	catabolic process	BP	7	e	2.14052e-06	0.0326515	0.0323347	0.0318283	213/13296	0.0160199	145/6907	0.0209932	1.31045	145	7.0538
Plagiorchiida	duplicated	GO:0016139	glycoside catabolic process	GO:0009056	catabolic process	BP	6	e	5.14997e-08	0.000502431	0.000501968	0.000489765	8/14135	0.000565971	5/224	0.0223214	39.4392	5	12.0784
Plagiorchiida	duplicated	GO:0016139	glycoside catabolic process	GO:0009056	catabolic process	BP	6	e	2.63482e-11	3.93036e-07	3.92272e-07	3.83127e-07	10/14135	0.000707464	7/224	0.03125	44.1719	7	12.0784
Opisthorchiata_Xiphidiata	duplicated	GO:0006538	glutamate catabolic process	GO:0009056	catabolic process	BP	10	e	2.34237e-07	0.00337887	0.003377	0.00329368	11/11639	0.000945098	4/62	0.0645161	68.2639	4	11.8471
Opisthorchiata_Xiphidiata	duplicated	GO:0043649	dicarboxylic acid catabolic process	GO:0009056	catabolic process	BP	7	e	7.02059e-07	0.0101272	0.0101174	0.00987187	14/11639	0.00120285	4/62	0.0645161	53.6359	4	10.8032
Opisthorchiata_Xiphidiata	duplicated	GO:0009065	glutamine family amino acid catabolic process	GO:0009056	catabolic process	BP	9	e	2.11216e-06	0.0304679	0.0304278	0.0296998	18/11639	0.00154652	4/62	0.0645161	41.7168	4	10.0045
Atriophallophorus_red3	duplicated	GO:0044257	cellular protein catabolic process	GO:0009056	catabolic process	BP	6	e	2.32841e-07	0.00332194	0.0033089	0.00323818	54/11499	0.00469606	19/1092	0.0173993	3.70508	19	5.38928
Atriophallophorus_red3	duplicated	GO:0009065	glutamine family amino acid catabolic process	GO:0009056	catabolic process	BP	9	e	1.38584e-06	0.0171997	0.017154	0.0167661	26/11499	0.00226107	12/1092	0.010989	4.8601	12	10.0045
Atriophallophorus_red3	duplicated	GO:0006538	glutamate catabolic process	GO:0009056	catabolic process	BP	10	e	1.38584e-06	0.0171997	0.017154	0.0167661	26/11499	0.00226107	12/1092	0.010989	4.8601	12	11.8471
Atriophallophorus_red3	duplicated	GO:0043649	dicarboxylic acid catabolic process	GO:0009056	catabolic process	BP	7	e	2.27964e-06	0.0282926	0.0281878	0.0275793	27/11499	0.00234803	12/1092	0.010989	4.6801	12	10.8032
Atriophallophorus_red3	gained	GO:0016139	glycoside catabolic process	GO:0009056	catabolic process	BP	6	e	3.90479e-08	0.000557096	0.000539759	0.000543051	21/11499	0.00182625	19/3679	0.00516445	2.8279	19	12.0784
Atriophallophorus_red3	retained	GO:1901575	organic substance catabolic process	GO:0009056	catabolic process	BP	3	e	1.36351e-07	0.00194532	0.00192664	0.00189627	702/11499	0.0610488	378/5080	0.0744094	1.21885	378	4.12523
Atriophallophorus_red3	retained	GO:0044282	small molecule catabolic process	GO:0009056	catabolic process	BP	3	e	5.57114e-07	0.00794835	0.00786089	0.00774796	123/11499	0.0106966	82/5080	0.0161417	1.50906	82	6.60598
Atriophallophorus_red3	retained	GO:0019439	aromatic compound catabolic process	GO:0009056	catabolic process	BP	4	e	1.11968e-06	0.0159744	0.0157852	0.0155717	176/11499	0.0153057	110/5080	0.0216535	1.41474	110	6.10679
Atriophallophorus_red3	retained	GO:0044270	cellular nitrogen compound catabolic process	GO:0009056	catabolic process	BP	4	e	1.2249e-06	0.0174756	0.0172637	0.017035	171/11499	0.0148709	107/5080	0.021063	1.41639	107	6.13539
Atriophallophorus_red3	retained	GO:1901361	organic cyclic compound catabolic process	GO:0009056	catabolic process	BP	4	e	2.06616e-06	0.0294779	0.0290874	0.0287347	185/11499	0.0160884	114/5080	0.0224409	1.39486	114	6.03767
Atriophallophorus_red3	retained	GO:0046700	heterocycle catabolic process	GO:0009056	catabolic process	BP	4	e	2.16969e-06	0.030955	0.0305406	0.0301745	174/11499	0.0151318	108/5080	0.0212598	1.40498	108	6.12777
Atriophallophorus_red3	retained	GO:0009056	catabolic process	GO:0009056	catabolic process	BP	2	e	2.56875e-06	0.0366484	0.0361475	0.0357244	784/11499	0.0681798	410/5080	0.0807087	1.18376	410	3.94514
Trematoda	retained	GO:0022414	reproductive process	GO:0000003	reproduction	BP	1	e	6.37945e-11	1.25484e-06	1.24189e-06	1.2232e-06	1846/13296	0.138839	1089/6907	0.157666	1.13561	1089	5.55986
Trematoda	retained	GO:0003006	developmental process involved in reproduction	GO:0000003	reproduction	BP	2	e	1.83501e-07	0.00360946	0.0035535	0.00351846	1096/13296	0.0824308	652/6907	0.094397	1.14517	652	6.4915
Trematoda	retained	GO:0000003	reproduction	GO:0000003	reproduction	BP	1	e	5.30334e-11	8.08972e-07	8.0526e-07	7.88576e-07	3441/13296	0.2588	1953/6907	0.282757	1.09257	1953	5.46115
Plagiorchiida	gained	GO:0022414	reproductive process	GO:0000003	reproduction	BP	1	e	5.82707e-07	0.00568489	0.00564002	0.00554156	141/14135	0.00997524	24/770	0.0311688	3.12462	24	5.55986
Plagiorchiida	retained	GO:0000003	reproduction	GO:0000003	reproduction	BP	1	e	7.01976e-13	1.04714e-08	1.04517e-08	1.02074e-08	2589/14135	0.183162	2174/11151	0.19496	1.06441	2174	5.46115
Atriophallophorus_red3	duplicated	GO:0046697	decidualization	GO:0000003	reproduction	BP	4	e	2.44108e-07	0.00348269	0.00346878	0.00339488	10/11499	0.000869641	8/1092	0.00732601	8.42418	8	13.5145
Atriophallophorus_red3	retained	GO:0000003	reproduction	GO:0000003	reproduction	BP	1	e	6.54226e-10	8.1196e-06	8.09932e-06	7.9149e-06	1151/11499	0.100096	608/5080	0.119685	1.19571	608	5.46115
Atriophallophorus_red3	retained	GO:0022414	reproductive process	GO:0000003	reproduction	BP	1	e	5.09564e-07	0.00632419	0.00629515	0.00616475	950/11499	0.0826159	494/5080	0.0972441	1.17706	494	5.55986
Atriophallophorus_red3	retained	GO:0048609	multicellular organismal reproductive process	GO:0000003	reproduction	BP	2	e	2.18147e-06	0.0270742	0.0269215	0.0263916	601/11499	0.0522654	322/5080	0.0633858	1.21277	322	6.80783
Trematoda	retained	GO:0042592	homeostatic process	GO:0042592	homeostatic process	BP	3	e	1.34908e-09	2.65363e-05	2.62355e-05	2.58673e-05	1506/13296	0.113267	893/6907	0.129289	1.14145	893	5.17615
Trematoda	retained	GO:0019725	cellular homeostasis	GO:0042592	homeostatic process	BP	4	e	2.7011e-08	0.000531306	0.000524067	0.000517911	929/13296	0.0698706	564/6907	0.0816563	1.16868	564	5.85071
Plagiorchiida	duplicated	GO:0006885	regulation of pH	GO:0042592	homeostatic process	BP	8	e	8.93942e-07	0.0087213	0.00869985	0.00850143	22/14135	0.00155642	6/224	0.0267857	17.2098	6	7.96354
Plagiorchiida	duplicated	GO:0055067	monovalent inorganic cation homeostasis	GO:0042592	homeostatic process	BP	7	e	2.6159e-06	0.0255207	0.025437	0.0248773	26/14135	0.00183941	6/224	0.0267857	14.5622	6	7.8168
Plagiorchiida	duplicated	GO:0051284	positive regulation of sequestering of calcium ion	GO:0042592	homeostatic process	BP	5	e	8.98477e-07	0.0134026	0.0133145	0.0130647	6/14135	0.000424478	4/224	0.0178571	42.0685	4	13.6324
Plagiorchiida	duplicated	GO:0051280	negative regulation of release of sequestered calcium ion into cytosol	GO:0042592	homeostatic process	BP	10	e	8.98477e-07	0.0134026	0.0133145	0.0130647	6/14135	0.000424478	4/224	0.0178571	42.0685	4	13.7607
Plagiorchiida	duplicated	GO:0010523	negative regulation of calcium ion transport into cytosol	GO:0042592	homeostatic process	BP	9	e	2.07036e-06	0.0308836	0.0306517	0.0301049	7/14135	0.000495225	4/224	0.0178571	36.0587	4	13.1646
Opisthorchiata_Xiphidiata	duplicated	GO:0006885	regulation of pH	GO:0042592	homeostatic process	BP	8	e	2.76812e-11	2.44508e-07	2.44397e-07	2.38344e-07	24/11639	0.00206203	7/62	0.112903	54.7534	7	7.96354
Opisthorchiata_Xiphidiata	duplicated	GO:0055067	monovalent inorganic cation homeostasis	GO:0042592	homeostatic process	BP	7	e	5.2176e-11	4.6087e-07	4.60557e-07	4.49251e-07	26/11639	0.00223387	7/62	0.112903	50.5416	7	7.8168
Opisthorchiata_Xiphidiata	duplicated	GO:0098771	inorganic ion homeostasis	GO:0042592	homeostatic process	BP	6	e	7.15988e-08	0.000632432	0.000631143	0.000616488	69/11639	0.00592834	7/62	0.112903	19.0446	7	6.02991
Opisthorchiata_Xiphidiata	duplicated	GO:0055080	cation homeostasis	GO:0042592	homeostatic process	BP	6	e	7.15988e-08	0.000632432	0.000631143	0.000616488	69/11639	0.00592834	7/62	0.112903	19.0446	7	6.05621
Opisthorchiata_Xiphidiata	duplicated	GO:0050801	ion homeostasis	GO:0042592	homeostatic process	BP	5	e	1.16974e-07	0.00103323	0.00103077	0.00100718	74/11639	0.00635793	7/62	0.112903	17.7578	7	5.92323
Opisthorchiata_Xiphidiata	duplicated	GO:0048878	chemical homeostasis	GO:0042592	homeostatic process	BP	4	e	4.54457e-07	0.00401422	0.00400377	0.00391302	90/11639	0.00773262	7/62	0.112903	14.6009	7	5.6048
Opisthorchiata_Xiphidiata	duplicated	GO:0048873	homeostasis of number of cells within a tissue	GO:0042592	homeostatic process	BP	6	e	4.53225e-09	8.09505e-05	8.08418e-05	7.89096e-05	13/11639	0.00111693	5/62	0.0806452	72.2022	5	12.5576
Opisthorchiata_Xiphidiata	duplicated	GO:0006885	regulation of pH	GO:0042592	homeostatic process	BP	8	e	1.689e-07	0.00301672	0.00300827	0.00294066	78/11639	0.00670161	7/62	0.112903	16.8472	7	7.96354
Opisthorchiata_Xiphidiata	duplicated	GO:0030004	cellular monovalent inorganic cation homeostasis	GO:0042592	homeostatic process	BP	8	e	2.59988e-07	0.00464364	0.00462934	0.00452656	83/11639	0.0071312	7/62	0.112903	15.8323	7	8.04165
Opisthorchiata_Xiphidiata	duplicated	GO:0051279	regulation of release of sequestered calcium ion into cytosol	GO:0042592	homeostatic process	BP	9	e	4.6815e-07	0.00836162	0.00833306	0.00815081	30/11639	0.00257754	5/62	0.0806452	31.2876	5	10.9015
Opisthorchiata_Xiphidiata	duplicated	GO:0055067	monovalent inorganic cation homeostasis	GO:0042592	homeostatic process	BP	7	e	9.34114e-07	0.0166842	0.0166207	0.0162636	100/11639	0.0085918	7/62	0.112903	13.1408	7	7.8168
Opisthorchiata_Xiphidiata	duplicated	GO:0030641	regulation of cellular pH	GO:0042592	homeostatic process	BP	9	e	1.20847e-06	0.0174322	0.0174117	0.0169927	36/11639	0.00309305	5/62	0.0806452	26.073	5	8.1128
Opisthorchiata_Xiphidiata	duplicated	GO:0006885	regulation of pH	GO:0042592	homeostatic process	BP	8	e	2.66085e-06	0.0383827	0.0383295	0.037415	42/11639	0.00360856	5/62	0.0806452	22.3483	5	7.96354
Atriophallophorus_red3	duplicated	GO:0042632	cholesterol homeostasis	GO:0042592	homeostatic process	BP	7	e	4.64713e-07	0.00576756	0.00575966	0.00562215	24/11499	0.00208714	12/1092	0.010989	5.26511	12	10.7903
Atriophallophorus_red3	duplicated	GO:0055092	sterol homeostasis	GO:0042592	homeostatic process	BP	6	e	8.16608e-07	0.0101349	0.010117	0.0098794	25/11499	0.0021741	12/1092	0.010989	5.05451	12	10.7649
Atriophallophorus_red3	retained	GO:0019725	cellular homeostasis	GO:0042592	homeostatic process	BP	4	e	8.91661e-07	0.0127213	0.0125733	0.0124006	279/11499	0.024263	164/5080	0.0322835	1.33056	164	5.85071
Trematoda	retained	GO:1901135	carbohydrate derivative metabolic process	GO:1901135	carbohydrate derivative metabolic process	BP	3	e	3.75966e-08	0.000739525	0.000729224	0.00072088	1691/13296	0.127181	984/6907	0.142464	1.12017	984	4.74154
Plagiorchiida	duplicated	GO:0016137	glycoside metabolic process	GO:1901135	carbohydrate derivative metabolic process	BP	5	e	1.14379e-07	0.00111588	0.00111428	0.00108775	9/14135	0.000636717	5/224	0.0223214	35.057	5	11.2741
Plagiorchiida	duplicated	GO:0016137	glycoside metabolic process	GO:1901135	carbohydrate derivative metabolic process	BP	5	e	2.31616e-09	3.45501e-05	3.44413e-05	3.3679e-05	16/14135	0.00113194	7/224	0.03125	27.6074	7	11.2741
Plagiorchiida	gained	GO:0006030	chitin metabolic process	GO:1901135	carbohydrate derivative metabolic process	BP	6	e	7.07674e-10	6.90407e-06	6.87505e-06	6.73001e-06	51/14135	0.00360807	17/770	0.0220779	6.11905	17	9.18835
Plagiorchiida	gained	GO:1901071	glucosamine-containing compound metabolic process	GO:1901135	carbohydrate derivative metabolic process	BP	5	e	3.62973e-09	3.54116e-05	3.52229e-05	3.45188e-05	56/14135	0.0039618	17/770	0.0220779	5.5727	17	8.92367
Plagiorchiida	gained	GO:0006022	aminoglycan metabolic process	GO:1901135	carbohydrate derivative metabolic process	BP	4	e	1.09981e-08	0.000107298	0.00010666	0.000104592	67/14135	0.00474001	18/770	0.0233766	4.93177	18	8.22116
Plagiorchiida	gained	GO:0006040	amino sugar metabolic process	GO:1901135	carbohydrate derivative metabolic process	BP	4	e	1.53748e-08	0.000149997	0.000149059	0.000146215	61/14135	0.00431553	17/770	0.0220779	5.11593	17	8.49957
Atriophallophorus_red3	duplicated	GO:0006757	ATP generation from ADP	GO:1901135	carbohydrate derivative metabolic process	BP	11	e	3.37389e-12	2.3263e-08	2.32292e-08	2.26765e-08	32/11499	0.00278285	19/1092	0.0173993	6.25232	19	9.09023
Atriophallophorus_red3	duplicated	GO:0046031	ADP metabolic process	GO:1901135	carbohydrate derivative metabolic process	BP	10	e	1.4974e-11	1.03246e-07	1.03021e-07	1.00643e-07	34/11499	0.00295678	19/1092	0.0173993	5.88453	19	9.04101
Atriophallophorus_red3	duplicated	GO:0009150	purine ribonucleotide metabolic process	GO:1901135	carbohydrate derivative metabolic process	BP	9	e	2.00413e-07	0.00138185	0.00137223	0.00134701	103/11499	0.0089573	28/1092	0.025641	2.86258	28	6.2982
Atriophallophorus_red3	duplicated	GO:0009259	ribonucleotide metabolic process	GO:1901135	carbohydrate derivative metabolic process	BP	8	e	5.82855e-07	0.00401879	0.00398731	0.00391747	108/11499	0.00939212	28/1092	0.025641	2.73006	28	6.26584
Atriophallophorus_red3	duplicated	GO:0019693	ribose phosphate metabolic process	GO:1901135	carbohydrate derivative metabolic process	BP	5	e	7.14497e-07	0.00492646	0.00488573	0.00480226	109/11499	0.00947909	28/1092	0.025641	2.70501	28	6.18659
Atriophallophorus_red3	duplicated	GO:0006757	ATP generation from ADP	GO:1901135	carbohydrate derivative metabolic process	BP	11	e	1.3321e-08	0.000190051	0.000189651	0.000185259	42/11499	0.00365249	18/1092	0.0164835	4.51295	18	9.09023
Atriophallophorus_red3	duplicated	GO:0046031	ADP metabolic process	GO:1901135	carbohydrate derivative metabolic process	BP	10	e	2.28202e-07	0.00325576	0.0032439	0.00317368	49/11499	0.00426124	18/1092	0.0164835	3.86824	18	9.04101
Atriophallophorus_red3	retained	GO:1901137	carbohydrate derivative biosynthetic process	GO:1901135	carbohydrate derivative metabolic process	BP	4	e	2.84623e-08	0.000406072	0.000402685	0.000395834	241/11499	0.0209583	149/5080	0.0293307	1.39948	149	5.49694
Atriophallophorus_red3	retained	GO:1901135	carbohydrate derivative metabolic process	GO:1901135	carbohydrate derivative metabolic process	BP	3	e	1.87891e-07	0.00268064	0.00265378	0.00261306	484/11499	0.0420906	270/5080	0.0531496	1.26274	270	4.74154
Trematoda	retained	GO:0030154	cell differentiation	GO:0030154	cell differentiation	BP	3	e	2.46869e-07	0.00485592	0.00477964	0.00473349	1310/13296	0.0985259	769/6907	0.111336	1.13002	769	4.32561
Trematoda	retained	GO:0030154	cell differentiation	GO:0030154	cell differentiation	BP	3	e	1.19809e-06	0.0182757	0.018108	0.017815	3234/13296	0.243231	1800/6907	0.260605	1.07143	1800	4.32561
Plagiorchiida	retained	GO:0030154	cell differentiation	GO:0030154	cell differentiation	BP	3	e	1.28615e-07	0.00191855	0.00190967	0.00187018	2458/14135	0.173895	2035/11151	0.182495	1.04946	2035	4.32561
Atriophallophorus_red3	retained	GO:0030154	cell differentiation	GO:0030154	cell differentiation	BP	3	e	9.92647e-08	0.00123197	0.00122741	0.00120091	1062/11499	0.0923559	552/5080	0.108661	1.17655	552	4.32561
Atriophallophorus_red3	retained	GO:0048468	cell development	GO:0030154	cell differentiation	BP	3	e	2.6355e-06	0.0327091	0.0325167	0.0318845	786/11499	0.0683538	411/5080	0.0809055	1.18363	411	5.40825
Trematoda	retained	GO:0010941	regulation of cell death	GO:0008219	cell death	BP	4	e	2.88315e-07	0.00567116	0.0055812	0.00552817	1062/13296	0.0798736	632/6907	0.0915014	1.14558	632	5.86135
Trematoda	retained	GO:0042981	regulation of apoptotic process	GO:0008219	cell death	BP	6	e	7.50447e-07	0.0147613	0.0145076	0.0143891	900/13296	0.0676895	539/6907	0.0780368	1.15286	539	6.02219
Trematoda	retained	GO:0022402	cell cycle process	GO:0007049	cell cycle	BP	2	e	1.27303e-06	0.0250404	0.0245949	0.0244091	1290/13296	0.0970217	753/6907	0.10902	1.12366	753	5.67853
Trematoda	retained	GO:0051231	spindle elongation	GO:0007049	cell cycle	BP	3	e	3.00542e-07	0.00458446	0.0045484	0.00446888	100/13296	0.00752106	77/6907	0.0111481	1.48225	77	11.6634
Trematoda	retained	GO:0000022	mitotic spindle elongation	GO:0007049	cell cycle	BP	4	e	6.89284e-07	0.0105143	0.0104254	0.0102492	98/13296	0.00737064	75/6907	0.0108585	1.47322	75	11.744
Trematoda	retained	GO:0007051	spindle organization	GO:0007049	cell cycle	BP	6	e	1.09979e-06	0.0167762	0.0166256	0.0163533	439/13296	0.0330174	278/6907	0.040249	1.21902	278	8.30583
Trematoda	retained	GO:1902850	microtubule cytoskeleton organization involved in mitosis	GO:0007049	cell cycle	BP	6	e	1.64753e-06	0.0251314	0.0248892	0.0244978	409/13296	0.0307611	260/6907	0.037643	1.22372	260	8.57223
Trematoda	retained	GO:0007049	cell cycle	GO:0007049	cell cycle	BP	2	e	2.78083e-06	0.0424188	0.0420016	0.0413493	1567/13296	0.117855	901/6907	0.130447	1.10685	901	5.56249
Plagiorchiida	duplicated	GO:0032876	negative regulation of DNA endoreduplication	GO:0007049	cell cycle	BP	10	e	2.07036e-06	0.0384776	0.0384238	0.0375075	7/14135	0.000495225	4/224	0.0178571	36.0587	4	14.4865
Plagiorchiida	duplicated	GO:0032875	regulation of DNA endoreduplication	GO:0007049	cell cycle	BP	9	e	2.07036e-06	0.0384776	0.0384238	0.0375075	7/14135	0.000495225	4/224	0.0178571	36.0587	4	12.9971
Opisthorchiata_Xiphidiata	duplicated	GO:0000077	DNA damage checkpoint	GO:0007049	cell cycle	BP	8	e	2.1204e-06	0.0378724	0.0376986	0.0369176	72/11639	0.0061861	6/62	0.0967742	15.6438	6	8.77014
Atriophallophorus_red3	duplicated	GO:0051653	spindle localization	GO:0007049	cell cycle	BP	4	e	8.83474e-07	0.0126045	0.0125383	0.0122867	69/11499	0.00600052	21/1092	0.0192308	3.20485	21	10.3925
Trematoda	retained	GO:0032991	protein-containing complex	GO:0032991	protein-containing complex	CC	1	e	9.42874e-67	1.85463e-62	1.85397e-62	1.80787e-62	5564/13296	0.418472	3380/6907	0.489359	1.16939	3380	2.43426
Trematoda	retained	GO:1990904	ribonucleoprotein complex	GO:0032991	protein-containing complex	CC	2	e	1.52327e-29	2.99627e-25	2.98774e-25	2.92073e-25	1295/13296	0.0973977	864/6907	0.12509	1.28433	864	4.25399
Trematoda	retained	GO:0098796	membrane protein complex	GO:0032991	protein-containing complex	CC	2	e	1.78265e-16	3.50647e-12	3.48134e-12	3.41806e-12	1428/13296	0.107401	888/6907	0.128565	1.19706	888	5.02039
Trematoda	retained	GO:1902494	catalytic complex	GO:0032991	protein-containing complex	CC	2	e	5.92936e-15	1.1663e-10	1.15735e-10	1.1369e-10	2222/13296	0.167118	1322/6907	0.1914	1.1453	1322	4.0625
Trematoda	retained	GO:0044391	ribosomal subunit	GO:0032991	protein-containing complex	CC	3	e	5.1356e-07	0.0101017	0.00993584	0.00984703	184/13296	0.0138387	129/6907	0.0186767	1.34959	129	5.46862
Trematoda	retained	GO:0120114	Sm-like protein family complex	GO:0032991	protein-containing complex	CC	2	e	1.6646e-06	0.0327426	0.0321484	0.0319171	168/13296	0.0126354	118/6907	0.0170841	1.35209	118	7.40435
Trematoda	retained	GO:0032991	protein-containing complex	GO:0032991	protein-containing complex	CC	1	e	3.8665e-17	5.89796e-13	5.88829e-13	5.74926e-13	3612/13296	0.271661	2092/6907	0.302881	1.11492	2092	2.43426
Trematoda	retained	GO:1990904	ribonucleoprotein complex	GO:0032991	protein-containing complex	CC	2	e	9.12606e-15	1.39209e-10	1.3889e-10	1.35699e-10	728/13296	0.0547533	479/6907	0.0693499	1.26659	479	4.25399
Trematoda	retained	GO:0044391	ribosomal subunit	GO:0032991	protein-containing complex	CC	3	e	1.71704e-10	2.61917e-06	2.60663e-06	2.55313e-06	186/13296	0.0139892	139/6907	0.0201245	1.43858	139	5.46862
Trematoda	retained	GO:0015934	large ribosomal subunit	GO:0032991	protein-containing complex	CC	4	e	2.96723e-06	0.0452621	0.044811	0.0441209	119/13296	0.00895006	87/6907	0.0125959	1.40736	87	6.2102
Plagiorchiida	duplicated	GO:1990415	Pex17p-Pex14p docking complex	GO:0032991	protein-containing complex	CC	2	e	1.57039e-06	0.0291856	0.0291511	0.0284498	24/14135	0.00169791	6/224	0.0267857	15.7757	6	12.0577
Plagiorchiida	duplicated	GO:1990429	peroxisomal importomer complex	GO:0032991	protein-containing complex	CC	3	e	1.57039e-06	0.0291856	0.0291511	0.0284498	24/14135	0.00169791	6/224	0.0267857	15.7757	6	12.068
Plagiorchiida	retained	GO:0032991	protein-containing complex	GO:0032991	protein-containing complex	CC	1	e	2.44527e-11	4.54453e-07	4.54453e-07	4.42995e-07	4829/14135	0.341634	3962/11151	0.355304	1.04001	3962	2.43426
Plagiorchiida	retained	GO:0032991	protein-containing complex	GO:0032991	protein-containing complex	CC	1	e	1.84997e-12	2.7596e-08	2.75368e-08	2.69002e-08	2855/14135	0.201981	2387/11151	0.214062	1.05981	2387	2.43426
Plagiorchiida	retained	GO:1902494	catalytic complex	GO:0032991	protein-containing complex	CC	2	e	2.20314e-08	0.000328643	0.000327387	0.000320357	928/14135	0.0656526	797/11151	0.0714734	1.08866	797	4.0625
Plagiorchiida	retained	GO:0030880	RNA polymerase complex	GO:0032991	protein-containing complex	CC	5	e	5.69209e-07	0.00849089	0.00844478	0.00827681	98/14135	0.00693314	95/11151	0.00851942	1.2288	95	7.02266
Plagiorchiida	retained	GO:0000428	DNA-directed RNA polymerase complex	GO:0032991	protein-containing complex	CC	6	e	5.69209e-07	0.00849089	0.00844478	0.00827681	98/14135	0.00693314	95/11151	0.00851942	1.2288	95	7.02612
Opisthorchiata_Xiphidiata	duplicated	GO:0090443	FAR/SIN/STRIPAK complex	GO:0032991	protein-containing complex	CC	2	e	2.34237e-07	0.00418371	0.00417129	0.00407823	11/11639	0.000945098	4/62	0.0645161	68.2639	4	15.602
Atriophallophorus_red3	duplicated	GO:0044815	DNA packaging complex	GO:0032991	protein-containing complex	CC	2	e	1.17598e-06	0.00810838	0.00803076	0.00790396	39/11499	0.0033916	15/1092	0.0137363	4.05008	15	9.33832
Atriophallophorus_red3	duplicated	GO:1990429	peroxisomal importomer complex	GO:0032991	protein-containing complex	CC	3	e	1.3604e-08	0.000194088	0.000193666	0.000189194	19/11499	0.00165232	12/1092	0.010989	6.65067	12	12.068
Atriophallophorus_red3	duplicated	GO:1990415	Pex17p-Pex14p docking complex	GO:0032991	protein-containing complex	CC	2	e	1.3604e-08	0.000194088	0.000193666	0.000189194	19/11499	0.00165232	12/1092	0.010989	6.65067	12	12.0577
Atriophallophorus_red3	retained	GO:0032991	protein-containing complex	GO:0032991	protein-containing complex	CC	1	e	4.57279e-28	6.524e-24	6.51577e-24	6.35952e-24	2190/11499	0.190451	1198/5080	0.235827	1.23825	1198	2.43426
Atriophallophorus_red3	retained	GO:1902494	catalytic complex	GO:0032991	protein-containing complex	CC	2	e	1.55591e-12	2.21981e-08	2.20783e-08	2.16385e-08	776/11499	0.0674841	438/5080	0.0862205	1.27764	438	4.0625
Atriophallophorus_red3	retained	GO:1990234	transferase complex	GO:0032991	protein-containing complex	CC	3	e	2.25795e-08	0.000322142	0.000319478	0.00031402	332/11499	0.0288721	197/5080	0.0387795	1.34315	197	4.90958
Atriophallophorus_red3	retained	GO:0032991	protein-containing complex	GO:0032991	protein-containing complex	CC	1	e	2.26423e-11	2.81013e-07	2.80447e-07	2.73929e-07	1286/11499	0.111836	681/5080	0.134055	1.19868	681	2.43426
Trematoda	retained	GO:0005829	cytosol	GO:0005829	cytosol	CC	2	e	7.66194e-38	1.5071e-33	1.5045e-33	1.46911e-33	2446/13296	0.183965	1556/6907	0.225279	1.22457	1556	3.60069
Trematoda	retained	GO:0016482	cytosolic transport	GO:0005829	cytosol	BP	5	e	2.52414e-10	3.85033e-06	3.83089e-06	3.75325e-06	690/13296	0.0518953	439/6907	0.0635587	1.22475	439	7.88544
Trematoda	retained	GO:0022626	cytosolic ribosome	GO:0005829	cytosol	CC	6	e	3.83926e-16	5.85641e-12	5.84489e-12	5.70876e-12	92/13296	0.00691937	84/6907	0.0121616	1.75761	84	5.83752
Trematoda	retained	GO:0022625	cytosolic large ribosomal subunit	GO:0005829	cytosol	CC	5	e	1.8297e-09	2.79103e-05	2.77438e-05	2.72066e-05	57/13296	0.004287	51/6907	0.00738381	1.72237	51	6.59846
Trematoda	retained	GO:0022627	cytosolic small ribosomal subunit	GO:0005829	cytosol	CC	5	e	1.16227e-07	0.00177293	0.00175979	0.00172823	34/13296	0.00255716	32/6907	0.00463298	1.81177	32	7.25731
Plagiorchiida	retained	GO:0005829	cytosol	GO:0005829	cytosol	CC	2	e	1.76249e-06	0.0327559	0.0327242	0.03193	1987/14135	0.140573	1647/11151	0.1477	1.0507	1647	3.60069
Opisthorchiata_Xiphidiata	duplicated	GO:0061502	early endosome to recycling endosome transport	GO:0005829	cytosol	BP	6	e	3.63871e-12	6.4991e-08	6.4991e-08	6.33525e-08	5/11639	0.00042959	5/62	0.0806452	187.726	5	15.7275
Atriophallophorus_red3	duplicated	GO:0005829	cytosol	GO:0005829	cytosol	CC	2	e	7.24067e-13	1.03303e-08	1.03303e-08	1.00698e-08	858/11499	0.0746152	146/1092	0.1337	1.79186	146	3.60069
Atriophallophorus_red3	retained	GO:0005829	cytosol	GO:0005829	cytosol	CC	2	e	6.46938e-08	0.000922987	0.000914641	0.000899716	858/11499	0.0746152	455/5080	0.0895669	1.20038	455	3.60069
Trematoda	retained	GO:0005739	mitochondrion	GO:0005739	mitochondrion	CC	5	e	1.0183e-22	2.003e-18	1.99323e-18	1.9525e-18	1231/13296	0.0925842	802/6907	0.116114	1.25415	802	4.24998
Trematoda	retained	GO:0098798	mitochondrial protein complex	GO:0005739	mitochondrion	CC	2	e	9.63647e-11	1.89549e-06	1.87526e-06	1.8477e-06	325/13296	0.0244434	226/6907	0.0327204	1.33862	226	6.19524
Trematoda	retained	GO:0098800	inner mitochondrial membrane protein complex	GO:0005739	mitochondrion	CC	3	e	3.74507e-07	0.00736654	0.00724895	0.00718082	135/13296	0.0101534	99/6907	0.0143333	1.41167	99	7.16735
Trematoda	retained	GO:0005739	mitochondrion	GO:0005739	mitochondrion	CC	5	e	3.9244e-08	0.000598629	0.000594469	0.000583536	1432/13296	0.107702	842/6907	0.121905	1.13188	842	4.24998
Trematoda	retained	GO:0005783	endoplasmic reticulum	GO:0005783	endoplasmic reticulum	CC	5	e	1.98391e-09	3.90235e-05	3.85692e-05	3.80396e-05	990/13296	0.0744585	605/6907	0.0875923	1.17639	605	4.94518
Trematoda	retained	GO:0005789	endoplasmic reticulum membrane	GO:0005783	endoplasmic reticulum	CC	4	e	9.67715e-09	0.00019035	0.00018795	0.00018555	621/13296	0.0467058	392/6907	0.056754	1.21514	392	5.90806
Trematoda	retained	GO:0005794	Golgi apparatus	GO:0005794	Golgi apparatus	CC	5	e	1.47864e-06	0.0290849	0.0285615	0.0283516	635/13296	0.0477587	389/6907	0.0563197	1.17925	389	5.36308
Atriophallophorus_red3	duplicated	GO:0030173	integral component of Golgi membrane	GO:0005794	Golgi apparatus	CC	5	e	3.75621e-06	0.0466183	0.0463929	0.045443	16/11499	0.00139143	9/1092	0.00824176	5.92325	9	9.13166
Trematoda	retained	GO:0036094	small molecule binding	GO:0036094	small molecule binding	MF	2	e	6.9426e-32	1.36561e-27	1.36255e-27	1.33118e-27	5239/13296	0.394028	3052/6907	0.441871	1.12142	3052	5.73431
Trematoda	retained	GO:0000166	nucleotide binding	GO:0036094	small molecule binding	MF	4	e	3.12373e-31	6.14438e-27	6.12939e-27	5.98947e-27	4958/13296	0.372894	2899/6907	0.419719	1.12557	2899	6.34951
Trematoda	retained	GO:0032555	purine ribonucleotide binding	GO:0036094	small molecule binding	MF	6	e	6.70405e-30	1.31869e-25	1.31507e-25	1.28544e-25	4513/13296	0.339425	2654/6907	0.384248	1.13205	2654	7.12895
Trematoda	retained	GO:0017076	purine nucleotide binding	GO:0036094	small molecule binding	MF	5	e	1.78051e-29	3.50226e-25	3.49193e-25	3.41396e-25	4594/13296	0.345517	2695/6907	0.390184	1.12927	2695	7.06282
Trematoda	retained	GO:0032553	ribonucleotide binding	GO:0036094	small molecule binding	MF	5	e	3.41003e-29	6.70753e-25	6.68741e-25	6.53842e-25	4567/13296	0.343487	2679/6907	0.387867	1.12921	2679	7.01326
Trematoda	retained	GO:0030554	adenyl nucleotide binding	GO:0036094	small molecule binding	MF	6	e	4.13028e-25	8.12427e-21	8.09288e-21	7.91944e-21	4093/13296	0.307837	2401/6907	0.347618	1.12923	2401	7.56123
Trematoda	retained	GO:0032559	adenyl ribonucleotide binding	GO:0036094	small molecule binding	MF	7	e	4.61075e-25	9.06935e-21	9.03292e-21	8.84069e-21	3954/13296	0.297383	2326/6907	0.33676	1.13241	2326	7.64584
Trematoda	retained	GO:0005524	ATP binding	GO:0036094	small molecule binding	MF	8	e	6.62692e-25	1.30351e-20	1.29821e-20	1.27065e-20	3780/13296	0.284296	2231/6907	0.323006	1.13616	2231	7.77226
Trematoda	retained	GO:0005525	GTP binding	GO:0036094	small molecule binding	MF	8	e	2.44723e-06	0.0481371	0.0472267	0.0469234	897/13296	0.0674639	534/6907	0.0773129	1.14599	534	8.94973
Plagiorchiida	gained	GO:0032553	ribonucleotide binding	GO:0036094	small molecule binding	MF	5	e	1.88086e-06	0.0183497	0.0181842	0.0178871	2146/14135	0.151822	165/770	0.214286	1.41143	165	7.01326
Plagiorchiida	gained	GO:0000166	nucleotide binding	GO:0036094	small molecule binding	MF	4	e	2.40663e-06	0.0234791	0.0232601	0.0228872	2326/14135	0.164556	176/770	0.228571	1.38902	176	6.34951
Plagiorchiida	gained	GO:0036094	small molecule binding	GO:0036094	small molecule binding	MF	2	e	3.59563e-06	0.0350789	0.0347302	0.0341945	2490/14135	0.176158	185/770	0.24026	1.36388	185	5.73431
Plagiorchiida	gained	GO:0032555	purine ribonucleotide binding	GO:0036094	small molecule binding	MF	6	e	4.56861e-06	0.0445714	0.0441191	0.0434477	2122/14135	0.150124	162/770	0.21039	1.40144	162	7.12895
Plagiorchiida	gained	GO:0017076	purine nucleotide binding	GO:0036094	small molecule binding	MF	5	e	4.6685e-06	0.0455459	0.0450743	0.0443976	2126/14135	0.150407	162/770	0.21039	1.3988	162	7.06282
Opisthorchiata_Xiphidiata	duplicated	GO:0016595	glutamate binding	GO:0036094	small molecule binding	MF	6	e	5.03477e-07	0.00726265	0.00725812	0.00707954	13/11639	0.00111693	4/62	0.0645161	57.7618	4	13.7275
Atriophallophorus_red3	duplicated	GO:0016595	glutamate binding	GO:0036094	small molecule binding	MF	6	e	1.23108e-06	0.0175639	0.0174678	0.017121	18/11499	0.00156535	10/1092	0.00915751	5.85012	10	13.7275
Atriophallophorus_red3	duplicated	GO:0043178	alcohol binding	GO:0036094	small molecule binding	MF	3	e	2.95748e-06	0.0367053	0.0365456	0.0357799	32/11499	0.00278285	13/1092	0.0119048	4.2779	13	9.77755
Atriophallophorus_red3	duplicated	GO:0016595	glutamate binding	GO:0036094	small molecule binding	MF	6	e	3.64593e-06	0.0452496	0.0450382	0.0441088	28/11499	0.00243499	12/1092	0.010989	4.51295	12	13.7275
Atriophallophorus_red3	retained	GO:0036094	small molecule binding	GO:0036094	small molecule binding	MF	2	e	1.73839e-21	2.48016e-17	2.47512e-17	2.41763e-17	1857/11499	0.161492	1008/5080	0.198425	1.2287	1008	5.73431
Atriophallophorus_red3	retained	GO:0000166	nucleotide binding	GO:0036094	small molecule binding	MF	4	e	2.02916e-18	2.895e-14	2.8877e-14	2.82202e-14	1749/11499	0.1521	941/5080	0.185236	1.21786	941	6.34951
Atriophallophorus_red3	retained	GO:0032553	ribonucleotide binding	GO:0036094	small molecule binding	MF	5	e	7.93319e-17	1.13183e-12	1.12842e-12	1.10329e-12	1633/11499	0.142012	877/5080	0.172638	1.21565	877	7.01326
Atriophallophorus_red3	retained	GO:0017076	purine nucleotide binding	GO:0036094	small molecule binding	MF	5	e	1.17165e-16	1.67159e-12	1.66632e-12	1.62945e-12	1630/11499	0.141751	875/5080	0.172244	1.21511	875	7.06282
Atriophallophorus_red3	retained	GO:0032555	purine ribonucleotide binding	GO:0036094	small molecule binding	MF	6	e	1.67945e-16	2.39608e-12	2.38785e-12	2.33567e-12	1624/11499	0.14123	871/5080	0.171457	1.21403	871	7.12895
Atriophallophorus_red3	retained	GO:0030554	adenyl nucleotide binding	GO:0036094	small molecule binding	MF	6	e	6.23758e-14	8.89916e-10	8.85736e-10	8.67479e-10	1392/11499	0.121054	746/5080	0.14685	1.2131	746	7.56123
Atriophallophorus_red3	retained	GO:0032559	adenyl ribonucleotide binding	GO:0036094	small molecule binding	MF	7	e	9.94329e-14	1.41861e-09	1.41165e-09	1.38284e-09	1369/11499	0.119054	734/5080	0.144488	1.21364	734	7.64584
Atriophallophorus_red3	retained	GO:0005524	ATP binding	GO:0036094	small molecule binding	MF	8	e	2.35963e-12	3.36648e-08	3.3476e-08	3.2816e-08	1314/11499	0.114271	700/5080	0.137795	1.20587	700	7.77226
Trematoda	retained	GO:0097367	carbohydrate derivative binding	GO:0097367	carbohydrate derivative binding	MF	2	e	1.63303e-29	3.21216e-25	3.20286e-25	3.13118e-25	4923/13296	0.370262	2871/6907	0.415665	1.12263	2871	6.42145
Plagiorchiida	gained	GO:0008061	chitin binding	GO:0097367	carbohydrate derivative binding	MF	3	e	4.96329e-11	4.84219e-07	4.8273e-07	4.72011e-07	69/14135	0.0048815	21/770	0.0272727	5.58696	21	9.45902
Plagiorchiida	gained	GO:0097367	carbohydrate derivative binding	GO:0097367	carbohydrate derivative binding	MF	2	e	3.44661e-10	3.36252e-06	3.35011e-06	3.27774e-06	2247/14135	0.158967	188/770	0.244156	1.53589	188	6.42145
Atriophallophorus_red3	duplicated	GO:0042834	peptidoglycan binding	GO:0097367	carbohydrate derivative binding	MF	4	e	2.44108e-07	0.00302962	0.00302694	0.00295324	10/11499	0.000869641	8/1092	0.00732601	8.42418	8	12.9971
Atriophallophorus_red3	duplicated	GO:0070891	lipoteichoic acid binding	GO:0097367	carbohydrate derivative binding	MF	3	e	2.44108e-07	0.00302962	0.00302694	0.00295324	10/11499	0.000869641	8/1092	0.00732601	8.42418	8	14.3796
Atriophallophorus_red3	retained	GO:0097367	carbohydrate derivative binding	GO:0097367	carbohydrate derivative binding	MF	2	e	8.13528e-18	1.16066e-13	1.15741e-13	1.1314e-13	1749/11499	0.1521	938/5080	0.184646	1.21397	938	6.42145
Trematoda	retained	GO:0003723	RNA binding	GO:0003723	RNA binding	MF	4	e	5.80705e-29	1.14225e-24	1.13876e-24	1.11345e-24	2250/13296	0.169224	1409/6907	0.203996	1.20548	1409	4.25662
Trematoda	retained	GO:0019843	rRNA binding	GO:0003723	RNA binding	MF	5	e	1.80066e-06	0.0354189	0.0347707	0.0345259	110/13296	0.00827316	82/6907	0.011872	1.435	82	7.71832
Trematoda	retained	GO:0003723	RNA binding	GO:0003723	RNA binding	MF	4	e	1.09921e-15	1.67674e-11	1.67322e-11	1.63446e-11	579/13296	0.0435469	394/6907	0.0570436	1.30993	394	4.25662
Trematoda	retained	GO:0003729	mRNA binding	GO:0003723	RNA binding	MF	5	e	1.10961e-06	0.016926	0.0167718	0.0164993	232/13296	0.0174489	157/6907	0.0227306	1.3027	157	6.79194
Plagiorchiida	retained	GO:0003723	RNA binding	GO:0003723	RNA binding	MF	4	e	4.41862e-11	8.21201e-07	8.21157e-07	8.00497e-07	1787/14135	0.126424	1513/11151	0.135683	1.07324	1513	4.25662
Atriophallophorus_red3	retained	GO:0003723	RNA binding	GO:0003723	RNA binding	MF	4	e	6.22533e-09	8.88168e-05	8.8132e-05	8.65776e-05	856/11499	0.0744413	460/5080	0.0905512	1.21641	460	4.25662
Trematoda	retained	GO:0030234	enzyme regulator activity	GO:0030234	enzyme regulator activity	MF	2	e	2.04843e-08	0.000402927	0.000397539	0.000392768	1231/13296	0.0925842	733/6907	0.106124	1.14625	733	5.46413
Atriophallophorus_red3	retained	GO:0008047	enzyme activator activity	GO:0030234	enzyme regulator activity	MF	3	e	4.32735e-08	0.000617383	0.000612017	0.000601818	149/11499	0.0129576	99/5080	0.0194882	1.50399	99	6.56306
Trematoda	retained	GO:0008289	lipid binding	GO:0008289	lipid binding	MF	2	e	1.29557e-06	0.0254838	0.0250291	0.0248413	1031/13296	0.0775421	610/6907	0.0883162	1.13894	610	6.64415
Atriophallophorus_red3	duplicated	GO:0015485	cholesterol binding	GO:0008289	lipid binding	MF	5	e	1.23108e-06	0.0175639	0.0174678	0.017121	18/11499	0.00156535	10/1092	0.00915751	5.85012	10	10.4624
Atriophallophorus_red3	duplicated	GO:0005496	steroid binding	GO:0008289	lipid binding	MF	3	e	8.34942e-08	0.00103625	0.00103566	0.00101012	25/11499	0.0021741	13/1092	0.0119048	5.47571	13	9.55213
Atriophallophorus_red3	duplicated	GO:0015485	cholesterol binding	GO:0008289	lipid binding	MF	5	e	9.16976e-08	0.00113806	0.00113723	0.00110937	18/11499	0.00156535	11/1092	0.0100733	6.43513	11	10.4624
Atriophallophorus_red3	duplicated	GO:0030882	lipid antigen binding	GO:0008289	lipid binding	MF	3	e	2.44108e-07	0.00302962	0.00302694	0.00295324	10/11499	0.000869641	8/1092	0.00732601	8.42418	8	13.0577
Atriophallophorus_red3	duplicated	GO:0032934	sterol binding	GO:0008289	lipid binding	MF	4	e	7.76429e-07	0.00963626	0.00962073	0.00939332	21/11499	0.00182625	11/1092	0.0100733	5.51583	11	10.2068
Atriophallophorus_red3	retained	GO:0005543	phospholipid binding	GO:0008289	lipid binding	MF	4	e	1.29865e-06	0.0185279	0.018298	0.0180608	141/11499	0.0122619	91/5080	0.0179134	1.46089	91	7.20074
Plagiorchiida	duplicated	GO:0044327	dendritic spine head	GO:0042995	cell projection	CC	2	e	2.5219e-06	0.0468695	0.0467938	0.0456878	15/14135	0.0010612	5/224	0.0223214	21.0342	5	14.2327
Opisthorchiata_Xiphidiata	duplicated	GO:0097386	glial cell projection	GO:0042995	cell projection	CC	4	e	1.64033e-09	2.92979e-05	2.927e-05	2.85592e-05	11/11639	0.000945098	5/62	0.0806452	85.3299	5	13.0784
Opisthorchiata_Xiphidiata	duplicated	GO:0043679	axon terminus	GO:0042995	cell projection	CC	3	e	6.12365e-07	0.00883336	0.00882601	0.00861065	94/11639	0.0080763	7/62	0.112903	13.9796	7	9.64198
Opisthorchiata_Xiphidiata	duplicated	GO:0044306	neuron projection terminus	GO:0042995	cell projection	CC	2	e	8.72338e-07	0.0125835	0.0125695	0.0122662	99/11639	0.00850589	7/62	0.112903	13.2735	7	9.51098
Atriophallophorus_red3	duplicated	GO:0097386	glial cell projection	GO:0042995	cell projection	CC	4	e	2.88076e-11	4.10998e-07	4.10941e-07	4.00636e-07	28/11499	0.00243499	17/1092	0.0155678	6.39335	17	13.0784
Atriophallophorus_red3	duplicated	GO:0043679	axon terminus	GO:0042995	cell projection	CC	3	e	6.62279e-08	0.000944873	0.000942224	0.000921051	21/11499	0.00182625	12/1092	0.010989	6.01727	12	9.64198
Atriophallophorus_red3	duplicated	GO:0043679	axon terminus	GO:0042995	cell projection	CC	3	e	1.91711e-06	0.0237933	0.0237166	0.0231934	72/11499	0.00626141	21/1092	0.0192308	3.07131	21	9.64198
Atriophallophorus_red3	duplicated	GO:0044306	neuron projection terminus	GO:0042995	cell projection	CC	2	e	3.12347e-06	0.0387654	0.0385936	0.0377881	74/11499	0.00643534	21/1092	0.0192308	2.98831	21	9.51098
Atriophallophorus_red3	retained	GO:0042995	cell projection	GO:0042995	cell projection	CC	2	e	5.30359e-10	7.56663e-06	7.51359e-06	7.37586e-06	447/11499	0.0388729	262/5080	0.0515748	1.32675	262	5.44663
Atriophallophorus_red3	retained	GO:0120025	plasma membrane bounded cell projection	GO:0042995	cell projection	CC	3	e	8.81851e-09	0.000125814	0.000124817	0.000122642	433/11499	0.0376554	250/5080	0.0492126	1.30692	250	5.48455
Atriophallophorus_red3	retained	GO:0043005	neuron projection	GO:0042995	cell projection	CC	4	e	3.21434e-08	0.00045859	0.000454733	0.000447028	205/11499	0.0178276	130/5080	0.0255906	1.43544	130	6.4459
Atriophallophorus_red3	retained	GO:0120025	plasma membrane bounded cell projection	GO:0042995	cell projection	CC	3	e	5.94285e-07	0.00737567	0.00734001	0.00718971	426/11499	0.0370467	239/5080	0.0470472	1.26994	239	5.48455
Plagiorchiida	gained	GO:0005856	cytoskeleton	GO:0005856	cytoskeleton	CC	5	e	3.42171e-06	0.0333822	0.0330571	0.0325406	266/14135	0.0188185	34/770	0.0441558	2.3464	34	5.05428
Opisthorchiata_Xiphidiata	duplicated	GO:0030863	cortical cytoskeleton	GO:0005856	cytoskeleton	CC	6	e	2.35367e-06	0.0420389	0.0418436	0.040979	41/11639	0.00352264	5/62	0.0806452	22.8934	5	9.13166
Atriophallophorus_red3	duplicated	GO:0005874	microtubule	GO:0005856	cytoskeleton	CC	6	e	1.83967e-12	1.26845e-08	1.26698e-08	1.23647e-08	125/11499	0.0108705	40/1092	0.03663	3.36967	40	8.40558
Atriophallophorus_red3	duplicated	GO:0005856	cytoskeleton	GO:0005856	cytoskeleton	CC	5	e	2.61025e-12	1.79977e-08	1.79742e-08	1.7544e-08	171/11499	0.0148709	48/1092	0.043956	2.95585	48	5.05428
Atriophallophorus_red3	duplicated	GO:0099513	polymeric cytoskeletal fiber	GO:0005856	cytoskeleton	CC	5	e	9.52262e-12	6.56585e-08	6.55442e-08	6.40032e-08	142/11499	0.0123489	42/1092	0.0384615	3.11457	42	7.65702
Atriophallophorus_red3	duplicated	GO:0030286	dynein complex	GO:0005856	cytoskeleton	CC	3	e	2.60988e-06	0.0179951	0.0177968	0.0175415	97/11499	0.00843552	25/1092	0.0228938	2.71397	25	8.48304
Opisthorchiata_Xiphidiata	duplicated	GO:0032946	positive regulation of mononuclear cell proliferation	GO:0008283	cell population proliferation	BP	7	e	1.04489e-06	0.0186627	0.0185906	0.0181922	35/11639	0.00300713	5/62	0.0806452	26.818	5	9.99712
Opisthorchiata_Xiphidiata	duplicated	GO:0070665	positive regulation of leukocyte proliferation	GO:0008283	cell population proliferation	BP	6	e	1.04489e-06	0.0186627	0.0185906	0.0181922	35/11639	0.00300713	5/62	0.0806452	26.818	5	9.93428
Atriophallophorus_red3	duplicated	GO:0008283	cell population proliferation	GO:0008283	cell population proliferation	BP	1	e	2.71376e-06	0.0387172	0.0384621	0.037741	155/11499	0.0134794	34/1092	0.0311355	2.30985	34	7.84154
Opisthorchiata_Xiphidiata	duplicated	GO:0003785	actin monomer binding	GO:0008092	cytoskeletal protein binding	MF	5	e	2.01282e-10	3.5951e-06	3.5941e-06	3.50446e-06	8/11639	0.000687344	5/62	0.0806452	117.329	5	11.0784
Opisthorchiata_Xiphidiata	duplicated	GO:0032036	myosin heavy chain binding	GO:0008092	cytoskeletal protein binding	MF	5	e	2.80051e-09	5.00199e-05	4.99583e-05	4.87588e-05	12/11639	0.00103102	5/62	0.0806452	78.2191	5	13.5722
Atriophallophorus_red3	gained	GO:0051015	actin filament binding	GO:0008092	cytoskeletal protein binding	MF	5	e	2.58414e-08	0.000368679	0.000357464	0.000359384	118/11499	0.0102618	67/3679	0.0182115	1.77469	67	8.31812
Opisthorchiata_Xiphidiata	duplicated	GO:0098793	presynapse	GO:0045202	synapse	CC	2	e	6.12365e-07	0.00883336	0.00882601	0.00861065	94/11639	0.0080763	7/62	0.112903	13.9796	7	7.79409
Atriophallophorus_red3	duplicated	GO:0098793	presynapse	GO:0045202	synapse	CC	2	e	1.91711e-06	0.0237933	0.0237166	0.0231934	72/11499	0.00626141	21/1092	0.0192308	3.07131	21	7.79409
Opisthorchiata_Xiphidiata	gained	GO:0006282	regulation of DNA repair	GO:0006259	DNA metabolic process	BP	7	e	8.13469e-07	0.00718537	0.00718293	0.00700422	4/11639	0.000343672	4/351	0.011396	33.1595	4	9.56489
Atriophallophorus_red3	gained	GO:0006278	RNA-dependent DNA biosynthetic process	GO:0006259	DNA metabolic process	BP	8	e	1.29752e-06	0.0185117	0.0177902	0.0180449	61/11499	0.00530481	38/3679	0.0103289	1.94708	38	10.4624
Atriophallophorus_red3	retained	GO:0006259	DNA metabolic process	GO:0006259	DNA metabolic process	BP	6	e	1.92923e-07	0.00275243	0.00272465	0.00268304	476/11499	0.0413949	266/5080	0.0523622	1.26494	266	5.27649
Atriophallophorus_red3	retained	GO:0006281	DNA repair	GO:0006259	DNA metabolic process	BP	7	e	4.30836e-07	0.00614674	0.00608039	0.00599177	238/11499	0.0206975	144/5080	0.0283465	1.36956	144	5.91373
Atriophallophorus_red3	retained	GO:0051052	regulation of DNA metabolic process	GO:0006259	DNA metabolic process	BP	6	e	6.92619e-07	0.00988159	0.009768	0.00963246	120/11499	0.0104357	80/5080	0.015748	1.50906	80	7.8119
Atriophallophorus_red3	retained	GO:0051054	positive regulation of DNA metabolic process	GO:0006259	DNA metabolic process	BP	7	e	1.44514e-06	0.0206177	0.0203576	0.0200979	60/11499	0.00521785	45/5080	0.00885827	1.69769	45	9.15627
Atriophallophorus_red3	duplicated	GO:0006096	glycolytic process	GO:0005975	carbohydrate metabolic process	BP	12	e	3.37389e-12	2.3263e-08	2.32292e-08	2.26765e-08	32/11499	0.00278285	19/1092	0.0173993	6.25232	19	9.09418
Atriophallophorus_red3	duplicated	GO:0005975	carbohydrate metabolic process	GO:0005975	carbohydrate metabolic process	BP	3	e	2.75078e-10	1.89666e-06	1.88896e-06	1.84885e-06	212/11499	0.0184364	51/1092	0.0467033	2.53321	51	5.87974
Atriophallophorus_red3	duplicated	GO:0016052	carbohydrate catabolic process	GO:0005975	carbohydrate metabolic process	BP	4	e	3.30797e-10	2.28085e-06	2.27125e-06	2.22335e-06	65/11499	0.00565267	25/1092	0.0228938	4.05008	25	7.46755
Atriophallophorus_red3	duplicated	GO:0046835	carbohydrate phosphorylation	GO:0005975	carbohydrate metabolic process	BP	6	e	1.79478e-06	0.012375	0.0122512	0.012063	15/11499	0.00130446	9/1092	0.00824176	6.31813	9	10.8163
Atriophallophorus_red3	duplicated	GO:0016052	carbohydrate catabolic process	GO:0005975	carbohydrate metabolic process	BP	4	e	9.50941e-11	1.35671e-06	1.35614e-06	1.3225e-06	76/11499	0.00660927	28/1092	0.025641	3.87955	28	7.46755
Atriophallophorus_red3	duplicated	GO:0005996	monosaccharide metabolic process	GO:0005975	carbohydrate metabolic process	BP	4	e	2.71524e-09	3.87383e-05	3.8684e-05	3.77616e-05	81/11499	0.00704409	27/1092	0.0247253	3.51007	27	7.83379
Atriophallophorus_red3	duplicated	GO:0006096	glycolytic process	GO:0005975	carbohydrate metabolic process	BP	12	e	5.13611e-09	7.32769e-05	7.31587e-05	7.14294e-05	40/11499	0.00347856	18/1092	0.0164835	4.7386	18	9.09418
Atriophallophorus_red3	duplicated	GO:0005975	carbohydrate metabolic process	GO:0005975	carbohydrate metabolic process	BP	3	e	4.19068e-08	0.000597885	0.000596334	0.000582811	372/11499	0.0323506	69/1092	0.0631868	1.95319	69	5.87974
Atriophallophorus_red3	duplicated	GO:0019318	hexose metabolic process	GO:0005975	carbohydrate metabolic process	BP	5	e	7.57374e-07	0.0108055	0.0107517	0.010533	63/11499	0.00547874	20/1092	0.018315	3.34293	20	8.30889
Atriophallophorus_red3	duplicated	GO:0005764	lysosome	GO:0005773	vacuole	CC	7	e	2.72727e-10	3.891e-06	3.88745e-06	3.7929e-06	79/11499	0.00687016	28/1092	0.025641	3.73223	28	7.0583
Atriophallophorus_red3	duplicated	GO:0000323	lytic vacuole	GO:0005773	vacuole	CC	6	e	1.01249e-07	0.00144452	0.00144007	0.0014081	100/11499	0.00869641	28/1092	0.025641	2.94846	28	6.69985

## Sheet: Supplementary Table 6
Supplementary Table 6. The total number and proportions of genes that originated through duplication (duplicated), number of genes that originated through duplication with minimum 3 genes per family (duplicated >=3), number of 1:1 orthologs (retained) and number of gained genes in each extant species when compared to the model of ancestral trematode genome.
species	total number of genes	retained	proportion of retained genes (%)	duplicated (>=3 copies)	proportion of duplicated (>=3 copies) (%)	duplicated	proportion of duplicated genes (%)	gained	proportion of gained genes (%)	genome size
Atriophallophorus_red3	11499	3574	31.081	989	8.60075	2885	25.0891	5040	43.8299	601.7
Clonorchis_sinensis_GCA_003604175	14538	4093	28.1538	264	1.81593	1275	8.77012	9170	63.0761	562.7
Echinostoma_caproni_GCA_900618425	18599	4868	26.1735	629	3.3819	1276	6.86058	12455	66.966	834.6
Fasciola_hepatica_GCA_002763495	11217	5203	46.385	218	1.94348	832	7.41731	5182	46.1977	1138
Opisthorchis_felineus_GCA_004794785	20867	3151	15.1004	6359	30.474	9392	45.0089	8324	39.8907	679.25
Opisthorchis_viverrini_GCA_001990785	10754	4049	37.6511	155	1.44132	1141	10.61	5564	51.7389	472.26
Schistosoma_bovis_GCA_003958945	11576	3672	31.7208	227	1.96095	1898	16.396	6006	51.8832	373.4
Schistosoma_curassoni_GCA_900618015	22695	3392	14.946	169	0.744657	1402	6.17757	17901	78.8764	344.2
Schistosoma_haematobium_GCA_000699445	11140	3844	34.5063	153	1.37343	1389	12.4686	5907	53.0251	375.89
Schistosoma_japonicum_GCA_006368765	16936	2966	17.513	5213	30.7806	7772	45.8904	6198	36.5966	369.9
Schistosoma_mansoni_GCA_000237925	11787	4124	34.9877	614	5.20913	2099	17.8078	5564	47.2045	364.5
Schistosoma_mattheei_GCA_900617995	22255	3602	16.1851	95	0.42687	1129	5.07302	17524	78.7419	340.82
Schistostoma_margrebowiei_GCA_900618395	25634	4056	15.8227	313	1.22103	1332	5.19622	20246	78.981	367.4
Trichobilharzia_regenti_GCA_900618515	22181	3634	16.3834	95	0.428294	561	2.52919	17986	81.0874	701.76

## Sheet: Supplementary Table 7
Supplementary Table 7. Retained genes (1:1 orthologs) shared between all extant trematodes since the trematode ancestor. For each species per each HOG a gene ID is provided and a putative function established through the annotation of best studied species (F.hepatica, S.mansoni, S.japonicum).
HOG ID	Atriophallophorus_winterbourni	Clonorchis_sinensis	Echinostoma_caproni	Fasciola_hepatica	Opisthorchis_felineus	Opisthorchis_viverrini	Schistosoma_bovis	Schistosoma_curassoni	Schistosoma_haematobium	Schistosoma_japonicum	Schistosoma_manson	Schistosoma_mattheei	Schistostoma_margrebowiei	Trichobilharzia_regenti	Functions
25707	augustus_masked-jcf7180000225387-processed-gene-0.1-mRNA-1	RJW61258.1	VDP24219.1	THD18923.1	TGZ59568.1	OON23258.1	RTG86870.1	VDO67486.1	KGB36222.1	TNN15920.1	CCD78832.1	VDP62904.1	VDP18489.1	VDQ09418.1	E3 ubiquitin-protein ligase
25854	maker-jcf7180000234239-snap-gene-0.0-mRNA-1	RJW71650.1	VDP91704.1	THD22475.1	TGZ58769.1	OON18822.1	RTG84873.1	VDP63595.1	KGB41491.1	TNN15629.1	CAZ37620.1	VDP75820.1	VDO66965.1	VDP95876.1	DNA double-strand break repair
25866	snap_masked-jcf7180000277039-processed-gene-0.2-mRNA-1	RJW67853.1	VDP75023.1	THD22985.1	TGZ62657.1	OON20119.1	RTG82502.1	VDP24308.1	KGB35631.1	TNN12208.1	CCD78702.1	VDP26194.1	VDP20436.1	VDP97309.1	Zinc finger protein
25868	maker-jcf7180000226458-augustus-gene-0.2-mRNA-1	RJW67686.1	VDP91853.1	THD23081.1	TGZ69576.1	OON15484.1	RTG85027.1	VDP59043.1	KGB36796.1	TNN11575.1	CCD80211.1	VDP36219.1	VDO68712.1	VDQ05496.1	Mediator of RNA polymerase II transcription subunit 19
25957	maker-jcf7180000238022-snap-gene-0.0-mRNA-1	RJW62570.1	VDP69086.1	THD25352.1	TGZ68724.1	OON19322.1	RTG85739.1	VDP58664.1	KGB33284.1	TNN21117.1	CCD80511.1	VDP85205.1	VDP42633.1	VDP98220.1	hypothetical protein
26016	augustus_masked-jcf7180000227856-processed-gene-0.0-mRNA-1	RJW65657.1	VDP77536.1	THD26919.1	TGZ69125.1	OON17771.1	RTG82964.1	VDP29651.1	KGB37395.1	TNN18822.1	CAZ30715.1	VDP46732.1	VDP26137.1	VDP97989.1	Serine protease
30704	maker-agouti_scaf_1929-augustus-gene-1.18-mRNA-1	RJW71459.1	VDP95698.1	THD20257.1	TGZ69053.1	OON21399.1	RTG86761.1	VDP48373.1	KGB40938.1	TNN12505.1	CCD77544.1	VDO73509.1	VDO82254.1	VDQ01165.1	hypothetical protein
30723	maker-jcf7180000246539-augustus-gene-0.0-mRNA-1	RJW62017.1	VDP80220.1	THD20511.1	TGZ62605.1	OON21554.1	RTG87898.1	VDP54901.1	KGB33139.1	TNN19512.1	CCD77691.1	VDP61555.1	VDP17858.1	VDQ15186.1	N acetyltransferase
30772	augustus_masked-jcf7180000277703-processed-gene-0.7-mRNA-1	RJW73569.1	VDP67435.1	THD21015.1	TGZ62995.1	OON21878.1	RTG90253.1	VDP56636.1	KGB34904.1	TNN17137.1	CCD60522.1	VDP84546.1	VDP50987.1	VDQ03573.1	Sodium:potassium dependent atpase
31295	augustus_masked-jcf7180000249376-processed-gene-0.0-mRNA-1	RJW68552.1	VDP83962.1	THD26053.1	TGZ63472.1	OON23488.1	RTG80698.1	VDP30876.1	KGB32177.1	TNN07161.1	CCD58776.1	VDP44609.1	VDP17510.1	VDQ00503.1	cAMP-dependent protein kinase type II-alpha regulatory subunit
33089	augustus_masked-jcf7180000276615-processed-gene-0.4-mRNA-1	RJW68626.1	VDP66060.1	THD21789.1	TGZ75056.1	OON15485.1	RTG87315.1	VDP53658.1	KGB42252.1	TNN19010.1	CCD76042.1	VDP61503.1	VDP48997.1	VDQ02331.1	Monocarboxylate transporter
33128	augustus_masked-jcf7180000276467-processed-gene-0.2-mRNA-1	RJW64285.1	VDP79815.1	THD23057.1	TGZ55004.1	OON18764.1	RTG85452.1	VDP29611.1	KGB39027.1	TNN06807.1	CCD75545.1	VDP28776.1	VDO53421.1	VDQ06521.1	Kelch-like protein
33156	maker-jcf7180000229042-snap-gene-0.5-mRNA-1	RJW72457.1	VDP72547.1	THD22427.1	TGZ73722.1	OON13846.1	RTG86227.1	VDP62560.1	KGB33608.1	TNN15675.1	CCD59550.1	VDP53229.1	VDP17966.1	VDP99490.1	ATP-dependent RNA helicase eIF4A [Schistosoma japonicum]', '\n'), 'CCD59550.1': ('CCD59550.1 DEAD box ATP-dependent RNA helicase, putative [Schistosoma mansoni]', '\n')}, '\n')
33203	snap_masked-jcf7180000245344-processed-gene-0.3-mRNA-1	RJW61305.1	VDP90558.1	THD21699.1	TGZ71883.1	OON21050.1	RTG90027.1	VDP57094.1	KGB40338.1	TNN12179.1	CCD78456.1	VDO69462.1	VDP23317.1	VDP98892.1	Glucose-induced degradation protein 8
33428	maker-jcf7180000228101-augustus-gene-0.5-mRNA-1	RJW67843.1	VDP94081.1	THD24540.1	TGZ73122.1	OON13392.1	RTG84392.1	VDP65814.1	KGB36649.1	TNN08618.1	CCD77825.1	VDP69360.1	VDO78419.1	VDQ10463.1	Interferon developmental regulator
33674	maker-agouti_scaf_1092-augustus-gene-0.9-mRNA-1	RJW61511.1	VDP94994.1	THD20710.1	TGZ62210.1	OON23290.1	RTG85155.1	VDP71813.1	KGB32037.1	TNN18126.1	CCD77889.1	VDP36124.1	VDP33103.1	VDQ02242.1	Protein phosphatase 3 regulatory subunit
33910	snap_masked-jcf7180000226694-processed-gene-0.1-mRNA-1	RJW72029.1	VDP89848.1	THD28092.1	TGZ62749.1	OON21189.1	RTG84071.1	VDP56655.1	KGB35984.1	TNN09273.1	CCD82509.1	VDP64692.1	VDP38226.1	VDQ00043.1	hypothetical protein
35421	augustus_masked-agouti_scaf_1875-processed-gene-0.1-mRNA-1	RJW67469.1	VDP93707.1	THD20555.1	TGZ68699.1	OON15798.1	RTG82879.1	VDP79183.1	KGB40317.1	TNN07224.1	CAZ38991.1	VDP72646.1	VDP32192.1	VDQ04520.1	Spliceosome-associated-protein
35606	maker-jcf7180000272292-snap-gene-0.4-mRNA-1	RJW72803.1	VDP94001.1	THD27258.1	TGZ64982.1	OON16079.1	RTG86877.1	VDP31049.1	KGB36062.1	TNN10683.1	CCD58143.1	VDP28088.1	VDP19961.1	VDQ07055.1	Citrate synthase
35636	snap_masked-agouti_scaf_231-processed-gene-0.10-mRNA-1	RJW72209.1	VDP92486.1	THD20411.1	TGZ59415.1	OON18691.1	RTG88396.1	VDP49222.1	KGB33410.1	TNN09683.1	CCD76097.1	VDP58260.1	VDO59618.1	VDQ08931.1	N-acetyltransferase NAT13
35711	maker-jcf7180000272466-augustus-gene-0.5-mRNA-1	RJW70079.1	VDP95257.1	THD19031.1	TGZ73786.1	OON21835.1	RTG84393.1	VDO78718.1	KGB35294.1	TNN13994.1	CCD77942.1	VDP86061.1	VDP36134.1	VDQ01277.1	putative guanine nucleotide-binding protein 3
35968	maker-jcf7180000271411-snap-gene-0.3-mRNA-1	RJW72674.1	VDP75823.1	THD27233.1	TGZ68973.1	OON20618.1	RTG87827.1	VDP35061.1	KGB37118.1	TNN19646.1	CCD76091.1	VDP42944.1	VDP24114.1	VDQ02826.1	Neuroendocrine convertase
36468	snap_masked-jcf7180000275756-processed-gene-0.5-mRNA-1	RJW69392.1	VDP82900.1	THD24542.1	TGZ72711.1	OON18185.1	RTG89704.1	VDP45536.1	KGB36206.1	TNN17623.1	CCD79276.1	VDP47829.1	VDP19027.1	VDQ08446.1	DNA-directed RNA polymerase II
36597	augustus_masked-jcf7180000230996-processed-gene-0.6-mRNA-1	RJW73878.1	VDP96461.1	THD25412.1	TGZ59407.1	OON20780.1	RTG81781.1	VDO63297.1	KGB39423.1	TNN19098.1	CCD82303.1	VDP81883.1	VDP43018.1	VDQ16186.1	Fat inducing protein 1
36760	maker-agouti_scaf_1824-augustus-gene-0.3-mRNA-1	RJW73066.1	VDP69529.1	THD29004.1	TGZ67245.1	OON15939.1	RTG85919.1	VDP68180.1	KGB31400.1	TNN06485.1	CCD60022.1	VDP55131.1	VDP31409.1	VDQ02856.1	60S ribosomal protein
36807	maker-jcf7180000227097-augustus-gene-0.6-mRNA-1	RJW62038.1	VDP93666.1	THD18599.1	TGZ61682.1	OON23727.1	RTG80829.1	VDP55836.1	KGB32629.1	TNN07934.1	CCD79672.1	VDP74564.1	VDP30723.1	VDQ02603.1	Large subunit ribosomal protein
37127	augustus_masked-jcf7180000271547-processed-gene-0.6-mRNA-1	RJW63991.1	VDP84226.1	THD26124.1	TGZ58915.1	OON19639.1	RTG84419.1	VDP59624.1	KGB40493.1	TNN14242.1	CCD82586.1	VDP39752.1	VDO91510.1	VDQ09679.1	Josephin-2
37334	maker-agouti_scaf_1547-snap-gene-0.1-mRNA-1	RJW70682.1	VDP88016.1	THD20151.1	TGZ67164.1	OON20654.1	RTG86547.1	VDP63514.1	KGB41781.1	TNN08873.1	CCD59663.1	VDP54253.1	VDO71400.1	VDQ08972.1	hypothetical protein

## Sheet: Supplementary Table 8
Supplementary Table 8. A list of gene families (HOGs) in which genes have originated through duplication since the most recent ancestor of all trematode species with minimum three genes per family and shared between at least 11 out the 14 species. Their putative function is assessed through annotation of the best studied trematodes (Fasciola hepatica, Schistosoma mansoni and Schistosoma japonicum…
HOG	nb_species	Fasciola hepatica	Schistosoma japonicum	Schistosoma mansoni
33101	14	THD23309.1: THD23309.1 Dynein light chain DLC	'TNN11928.1': 'TNN11928.1 Dynein light chain isoform 1 [Schistosoma japonicum]'	'CCD76066.1': 'CCD76066.1 putative dynein light chain [Schistosoma mansoni]'
		THD26521.1: THD26521.1 Dynein 8 kDa light chain flagellar outer arm	'TNN11927.1': 'TNN11927.1 Dynein light chain isoform 2 [Schistosoma japonicum]'	'CCD76067.1': 'CCD76067.1 unnamed protein product [Schistosoma mansoni]'
		THD23306.1: THD23306.1 Adenosinetriphosphatase	'TNN11925.1': 'TNN11925.1 putative dynein light chain [Schistosoma japonicum]'	CCD76584.1': 'CCD76584.1 putative dynein light chain [Schistosoma mansoni]'
		THD23307.1: THD23307.1 Dynein light chain cytoplasmic	'TNN11931.1': 'TNN11931.1 putative dynein light chain [Schistosoma japonicum]'
		THD23308.1: THD23308.1 Dynein light chain cytoplasmic	'TNN11932.1': 'TNN11932.1 putative dynein light chain [Schistosoma japonicum]'
		THD27377.1: THD27377.1 Dynein light chain	'TNN11929.1': 'TNN11929.1 putative dynein light chain [Schistosoma japonicum]'
		THD27474.1: THD27474.1 Dynein light chain	'TNN11933.1': 'TNN11933.1 putative dynein light chain [Schistosoma japonicum]'
		THD27379.1: THD27379.1 Dynein light chain DLC	'TNN11930.1': 'TNN11930.1 putative dynein light chain [Schistosoma japonicum]'
		THD22701.1: THD22701.1 Cytoplasmic dynein light chain 1	'TNN19249.1': 'TNN19249.1 Dynein light chain 2
		THD27378.1: THD27378.1 Dynein light chain flagellar outer arm	'TNN19248.1': 'TNN19248.1 Dynein light chain 2
			'TNN11934.1': 'TNN11934.1 putative dynein light chain [Schistosoma japonicum]'
			'TNN11953.1': 'TNN11953.1 Dynein light chain 1
			'TNN19396.1': 'TNN19396.1 putative dynein light chain [Schistosoma japonicum]'
			'TNN19247.1': 'TNN19247.1 Dynein light chain LC6 flagellar outer arm [Schistosoma japonicum]'
			'TNN05511.1': 'TNN05511.1 Dynein light chain 2
			'TNN05509.1': 'TNN05509.1 Dynein light chain LC6
			'TNN05508.1': 'TNN05508.1 Dynein light chain LC6 flagellar outer arm
25975	13	THD25974.1': 'THD25974.1 Tegumental calcium-binding EF-hand protein 4 [Fasciola hepatica]'	'TNN11877.1': 'TNN11877.1 Tegument antigen [Schistosoma japonicum]'	'CCD81564.1': 'CCD81564.1 putative 22.6kDa tegument-associated antigen [Schistosoma mansoni]'
		'THD25975.1': 'THD25975.1 Tegumental calcium-binding EF-hand protein 4 [Fasciola hepatica]'	'TNN07565.1': 'TNN07565.1 Antigen Sm21.7 [Schistosoma japonicum]'	'CCD76401.1': 'CCD76401.1 putative antigen Sm21.7 [Schistosoma mansoni]'
		'THD25977.1': 'THD25977.1 Tegument antigen [Fasciola hepatica]'	'TNN07567.1': 'TNN07567.1 Tegument antigen [Schistosoma japonicum]'	'CCD76400.1': 'CCD76400.1 putative 22.6kDa tegument-associated antigen [Schistosoma mansoni]'
		'THD27821.1': 'THD27821.1 Tegument-associated antigen [Fasciola hepatica]'	'TNN07566.1': 'TNN07566.1 Tegument antigen [Schistosoma japonicum]'	'CCD81561.1': 'CCD81561.1 putative 22.6 kDa tegument antigen [Schistosoma mansoni]'
			'TNN07568.1': 'TNN07568.1 Tegument antigen [Schistosoma japonicum]'	'CCD81563.1': 'CCD81563.1 putative 22.6kDa tegument-associated antigen [Schistosoma mansoni]'
			'TNN11886.1': 'TNN11886.1 Tegument antigen [Schistosoma japonicum]'
			'TNN11883.1': 'TNN11883.1 Tegument antigen [Schistosoma japonicum]'
			'TNN11884.1': 'TNN11884.1 Tegument antigen [Schistosoma japonicum]'
			'TNN11885.1': 'TNN11885.1 Tegument antigen [Schistosoma japonicum]'
			'TNN11879.1': 'TNN11879.1 Tegument antigen [Schistosoma japonicum]'
			'TNN11878.1': 'TNN11878.1 Tegument antigen [Schistosoma japonicum]'
			'TNN11880.1': 'TNN11880.1 Tegument antigen [Schistosoma japonicum]'
31181	12	THD20226.1': 'THD20226.1 Natterin-4 [Fasciola hepatica]'	'TNN12830.1': 'TNN12830.1 Natterin-4 [Schistosoma japonicum]'	'CCD74959.1': 'CCD74959.1 hypothetical protein Smp_035560.1 [Schistosoma mansoni]'
		'THD18728.1': 'THD18728.1 hypothetical protein D915_010606 [Fasciola hepatica]'	'TNN12829.1': 'TNN12829.1 Natterin-4 [Schistosoma japonicum]'	'CCD74958.1': 'CCD74958.1 hypothetical protein Smp_035560.2 [Schistosoma mansoni]'
		'THD24981.1': 'THD24981.1 hypothetical protein D915_004249 [Fasciola hepatica]'	'TNN12831.1': 'TNN12831.1 Natterin-4 [Schistosoma japonicum]'	'CCD59526.1': 'CCD59526.1 hypothetical protein Smp_167270 [Schistosoma mansoni]'
		'THD25139.1': 'THD25139.1 DM9 domain-containing protein [Fasciola hepatica]'	'TNN08494.1': 'TNN08494.1 DM9 domain-containing protein isoform 2 [Schistosoma japonicum]'	'CCD59528.1': 'CCD59528.1 hypothetical protein Smp_083240 [Schistosoma mansoni]'
			'TNN08493.1': 'TNN08493.1 DM9 domain-containing protein isoform 2 [Schistosoma japonicum]'
			'TNN08495.1': 'TNN08495.1 DM9 domain-containing protein isoform 1 [Schistosoma japonicum]'
			'TNN12827.1': 'TNN12827.1 Natterin-4 [Schistosoma japonicum]'
			'TNN12828.1': 'TNN12828.1 Natterin-4 [Schistosoma japonicum]'
			'TNN12825.1': 'TNN12825.1 Natterin-4 [Schistosoma japonicum]'
			'TNN12826.1': 'TNN12826.1 Natterin-4 [Schistosoma japonicum]'
			'TNN12833.1': 'TNN12833.1 hypothetical protein EWB00_003363 [Schistosoma japonicum]'
			'TNN12832.1': 'TNN12832.1 hypothetical protein EWB00_003363 [Schistosoma japonicum]'
			'TNN12834.1': 'TNN12834.1 hypothetical protein EWB00_003363 [Schistosoma japonicum]'
31570	11	'THD29033.1': 'THD29033.1 hypothetical protein D915_000104 [Fasciola hepatica]'	'TNN17859.1': 'TNN17859.1 hypothetical protein EWB00_010794 [Schistosoma japonicum]'	CCD83027.1': 'CCD83027.1 hypothetical protein Smp_075500 [Schistosoma mansoni]'
		'THD29092.1': 'THD29092.1 Neutral sphingomyelinase [Fasciola hepatica]'	'TNN17858.1': 'TNN17858.1 hypothetical protein EWB00_010793 [Schistosoma japonicum]'	'CCD83028.1': 'CCD83028.1 putative neutral sphingomyelinase [Schistosoma mansoni]'
		'THD29093.1': 'THD29093.1 hypothetical protein D915_000078 [Fasciola hepatica]'		'CCD83029.1': 'CCD83029.1 hypothetical protein Smp_070380 [Schistosoma mansoni]'
34242	13	'THD26459.1': 'THD26459.1 Nad dependent epimerase dehydratase [Fasciola hepatica]'	'TNN14761.1': 'TNN14761.1 NAD dependent epimerase dehydratase [Schistosoma japonicum]'	CCD81790.1': 'CCD81790.1 putative nad dependent epimerase/dehydratase [Schistosoma mansoni]'
		'THD26455.1': 'THD26455.1 hypothetical protein D915_002645 [Fasciola hepatica]'	'TNN19641.1': 'TNN19641.1 NAD dependent epimerase dehydratase [Schistosoma japonicum]'	'CCD80306.1': 'CCD80306.1 putative nad dependent epimerase/dehydratase [Schistosoma mansoni]'
		'THD26456.1': 'THD26456.1 Cell wall integrity and stress response component 1 [Fasciola hepatica]'	'TNN10539.1': 'TNN10539.1 sulfotransferase oxamniquine resistance [Schistosoma japonicum]'	'CCD80300.1': 'CCD80300.1 hypothetical protein Smp_089320 [Schistosoma mansoni]'
		'THD18981.1': 'THD18981.1 Nad dependent epimerase dehydratase [Fasciola hepatica]'		'CCD80301.1': 'CCD80301.1 putative nad dependent epimerase/dehydratase [Schistosoma mansoni]'
		'THD26458.1': 'THD26458.1 TPR repeat-containing protein [Fasciola hepatica]'		'CCD80303.1': 'CCD80303.1 putative nad dependent epimerase/dehydratase [Schistosoma mansoni]'
		'THD26457.1': 'THD26457.1 Sulfotransferase [Fasciola hepatica]'
		'THD28837.1': 'THD28837.1 Sulfotransferase family [Fasciola hepatica]'
		'THD26811.1': 'THD26811.1 hypothetical protein D915_002432 [Fasciola hepatica]'
		'THD21255.1': 'THD21255.1 NAD dependent epimerase/dehydratase [Fasciola hepatica]'
		'THD26808.1': 'THD26808.1 Sulfotransferase family protein [Fasciola hepatica]'
		'THD23340.1': 'THD23340.1 hypothetical protein D915_005752 [Fasciola hepatica]'
35334	12	THD18544.1': 'THD18544.1 histone H3 [Fasciola hepatica]'	'TNN09375.1': 'TNN09375.1 histone H3.3 [Schistosoma japonicum]'	'CAZ35552.1': 'CAZ35552.1 histone H3
		'THD18050.1': 'THD18050.1 histone H3 [Fasciola hepatica]'	'TNN16944.1': 'TNN16944.1 histone H3 [Schistosoma japonicum]'	'CCD77737.1': 'CCD77737.1 putative histone H3 [Schistosoma mansoni]'
		'THD19500.1': 'THD19500.1 histone H3 [Fasciola hepatica]'	'TNN06935.1': 'TNN06935.1 histone H3 [Schistosoma japonicum]'	'CCD60248.1': 'CCD60248.1 histone H3
		'THD18137.1': 'THD18137.1 histone H3 [Fasciola hepatica]'
		'THD26469.1': 'THD26469.1 histone H3 [Fasciola hepatica]'
35378	13	THD21592.1': 'THD21592.1 Histone H2A [Fasciola hepatica]'	'TNN06937.1': 'TNN06937.1 Histone H2A type 2-B [Schistosoma japonicum]'	'CCD77736.1': 'CCD77736.1 putative histone H2A [Schistosoma mansoni]'
		'THD21594.1': 'THD21594.1 Histone H2A [Fasciola hepatica]'	'TNN06936.1': 'TNN06936.1 Histone H2A type 2-B [Schistosoma japonicum]'	'CCD78657.1': 'CCD78657.1 putative histone H2A [Schistosoma mansoni]'
		'THD26223.1': 'THD26223.1 Histone H2A [Fasciola hepatica]'	'TNN21300.1': 'TNN21300.1 Histone H2A [Schistosoma japonicum]'	'CCD77738.1': 'CCD77738.1 putative histone H2A [Schistosoma mansoni]'
		'THD18428.1': 'THD18428.1 Histone H2A [Fasciola hepatica]'	'TNN06934.1': 'TNN06934.1 Histone H2A type 1 [Schistosoma japonicum]'
			'TNN06933.1': 'TNN06933.1 Histone H2A type 1 [Schistosoma japonicum]'
			'TNN17160.1': 'TNN17160.1 Histone H2A type 1 [Schistosoma japonicum]'
35451	11	THD26686.1': 'THD26686.1 Beta-1 3-galactosyl-O-glycosyl-glycoprotein beta-1 6-N-acetylglucosaminyltransferase [Fasciola hepatica]'	'TNN13133.1': 'TNN13133.1 N-acetyllactosaminide beta-1 6-N-acetylglucosaminyl-transferase [Schistosoma japonicum]'	'CCD75788.1': 'CCD75788.1 putative glycosyltransferase 14 family member [Schistosoma mansoni]'
		'THD26685.1': 'THD26685.1 Beta-1 3-galactosyl-O-glycosyl-glycoprotein beta-1 6-N-acetylglucosaminyltransferase [Fasciola hepatica]'	'TNN11051.1': 'TNN11051.1 N-acetyllactosaminide beta-1 6-N-acetylglucosaminyl-transferase [Schistosoma japonicum]'	'CCD75789.1': 'CCD75789.1 putative glycosyltransferase 14 family member [Schistosoma mansoni]'
		'THD22338.1': 'THD22338.1 Glycosyltransferase 14 family member [Fasciola hepatica]'	'TNN13130.1': 'TNN13130.1 beta-1 6-N-acetylglucosaminyl-transferase [Schistosoma japonicum]'	'CCD58572.1': 'CCD58572.1 glycosyltransferase 14 family member
		'THD27050.1': 'THD27050.1 Glycosyltransferase 14 family member [Fasciola hepatica]'	'TNN11052.1': 'TNN11052.1 3-galactosyl-O-glycosyl-glycoprotein beta-1/6-N-acetylglucosaminyltransferase [Schistosoma japonicum]'
		'THD18351.1': 'THD18351.1 Glycosyltransferase family member [Fasciola hepatica]'	'TNN11844.1': 'TNN11844.1 beta-1 6-N-acetylglucosaminyltransferase 3 [Schistosoma japonicum]'
		'THD22631.1': 'THD22631.1 Glycosyltransferase 14 family member [Fasciola hepatica]'
		'THD23687.1': 'THD23687.1 N-acetyllactosaminide beta-1 6-N-acetylglucosaminyl-transferase [Fasciola hepatica]'		'CCD59122.1': 'CCD59122.1 tubulin beta chain
35571	12	THD28586.1': 'THD28586.1 Tubulin beta chain [Fasciola hepatica]'	'TNN06283.1': 'TNN06283.1 Tubulin beta chain isoform 1 [Schistosoma japonicum]'	'CCD79871.1': 'CCD79871.1 putative tubulin beta chain [Schistosoma mansoni]'
		'THD24105.1': 'THD24105.1 Tubulin beta chain [Fasciola hepatica]'	'TNN06284.1': 'TNN06284.1 Tubulin beta chain isoform 2 [Schistosoma japonicum]'	'CAZ35206.1': 'CAZ35206.1 tubulin beta chain
		'THD22032.1': 'THD22032.1 Tubulin beta chain [Fasciola hepatica]'	'TNN12855.1': 'TNN12855.1 Tubulin beta chain [Schistosoma japonicum]'	'CCD81970.1': 'CCD81970.1 putative tubulin beta chain [Schistosoma mansoni]'
		'THD26917.1': 'THD26917.1 Tubulin beta chain [Fasciola hepatica]'	'TNN06285.1': 'TNN06285.1 Tubulin beta-4 chain [Schistosoma japonicum]'
		'THD27086.1': 'THD27086.1 Tubulin beta chain [Fasciola hepatica]'
35588	14	THD18209.1': 'THD18209.1 Cathepsin B endopeptidase [Fasciola hepatica]'	'TNN21125.1': 'TNN21125.1 Cathepsin B-like cysteine proteinase [Schistosoma japonicum]'	'CCD74618.1': 'CCD74618.1 cathepsin B-like peptidase C01 family [Schistosoma mansoni]'
		'THD22227.1': 'THD22227.1 Vitellogenic cathepsin-B like protease [Fasciola hepatica]'	'TNN21129.1': 'TNN21129.1 Cathepsin B-like cysteine proteinase [Schistosoma japonicum]'	'CCD74609.1': 'CCD74609.1 cathepsin B-like peptidase C01 family [Schistosoma mansoni]'
		'THD21170.1': 'THD21170.1 putative cathepsin b endopeptidase ixodes scapularis cathepsin b endopeptidase [Fasciola hepatica]'	'TNN05070.1': 'TNN05070.1 Cathepsin B-like cysteine proteinase isoform 2 [Schistosoma japonicum]'	'CCD74615.1': 'CCD74615.1 cathepsin B-like peptidase C01 family [Schistosoma mansoni]'
		'THD19046.1': 'THD19046.1 Vitellogenic cathepsin-B like protease [Fasciola hepatica]'	'TNN21126.1': 'TNN21126.1 Cathepsin B-like cysteine proteinase isoform 1 [Schistosoma japonicum]'	'CCD74606.1': 'CCD74606.1 cathepsin B-like peptidase C01 family [Schistosoma mansoni]'
		'THD18397.1': 'THD18397.1 Cathepsin B [Fasciola hepatica]'	'TNN05071.1': 'TNN05071.1 Cathepsin B-like cysteine proteinase isoform 3 [Schistosoma japonicum]'	'CCD74607.1': 'CCD74607.1 cathepsin B-like peptidase C01 family [Schistosoma mansoni]'
		'THD18424.1': 'THD18424.1 Cathepsin B [Fasciola hepatica]'	'TNN04783.1': 'TNN04783.1 Cathepsin B-like cysteine proteinase [Schistosoma japonicum]'	'CCD74613.1': 'CCD74613.1 cathepsin B-like peptidase C01 family [Schistosoma mansoni]'
		'THD23210.1': 'THD23210.1 Cathepsin B [Fasciola hepatica]'	'TNN21127.1': 'TNN21127.1 Cathepsin B-like cysteine proteinase isoform 2 [Schistosoma japonicum]'	'CCD79000.1': 'CCD79000.1 SmCB2 peptidase C01 family [Schistosoma mansoni]'
		'THD22097.1': 'THD22097.1 Cathepsin B endopeptidase [Fasciola hepatica]'	'TNN15178.1': 'TNN15178.1 Cathepsin B-like cysteine proteinase [Schistosoma japonicum]'
			'TNN05072.1': 'TNN05072.1 Cathepsin B-like cysteine proteinase isoform 1 [Schistosoma japonicum]'
			'TNN21124.1': 'TNN21124.1 Cathepsin B-like cysteine proteinase [Schistosoma japonicum]'
			'TNN21080.1': 'TNN21080.1 Cathepsin B-like cysteine proteinase [Schistosoma japonicum]'
36875	12	'THD19322.1': 'THD19322.1 Inactive hydroxysteroid dehydrogenase protein 1 [Fasciola hepatica]'	TNN06151.1': 'TNN06151.1 Very-long-chain 3-oxoacyl-CoA reductase [Schistosoma japonicum]'	'CCD61106.1': 'CCD61106.1 steroid dehydrogenase
		'THD26239.1': 'THD26239.1 Estradiol 17-beta-dehydrogenase [Fasciola hepatica]'	'TNN06152.1': 'TNN06152.1 Very-long-chain 3-oxoacyl-CoA reductase [Schistosoma japonicum]'	'CCD80803.1': 'CCD80803.1 putative steroid dehydrogenase [Schistosoma mansoni]'
		'THD18216.1': 'THD18216.1 Estradiol 17-beta-dehydrogenase 12-B [Fasciola hepatica]'	'TNN13074.1': 'TNN13074.1 Very-long-chain 3-oxoacyl-CoA reductase isoform 2 [Schistosoma japonicum]'	'CCD59114.1': 'CCD59114.1 steroid dehydrogenase
			'TNN13070.1': 'TNN13070.1 Very-long-chain 3-oxoacyl-CoA reductase isoform 1 [Schistosoma japonicum]'	'CCD59111.1': 'CCD59111.1 steroid dehydrogenase
			'TNN13071.1': 'TNN13071.1 Very-long-chain 3-oxoacyl-CoA reductase isoform 1 [Schistosoma japonicum]'
			'TNN13072.1': 'TNN13072.1 Very-long-chain 3-oxoacyl-CoA reductase isoform 1 [Schistosoma japonicum]'
			'TNN13073.1': 'TNN13073.1 Very-long-chain 3-oxoacyl-CoA reductase isoform 1 [Schistosoma japonicum]'
			'TNN13069.1': 'TNN13069.1 Very-long-chain 3-oxoacyl-CoA reductase isoform 1 [Schistosoma japonicum]'
37951	11	THD22793.1': 'THD22793.1 Retinol dehydrogenase 12 [Fasciola hepatica]'	'TNN14039.1': 'TNN14039.1 Retinol dehydrogenase 12 isoform 1 [Schistosoma japonicum]'	'CCD82888.1': 'CCD82888.1 putative short chain dehydrogenase [Schistosoma mansoni]'
		'THD21680.1': 'THD21680.1 Retinol dehydrogenase 12 [Fasciola hepatica]'		'CCD82883.1': 'CCD82883.1 putative short chain dehydrogenase [Schistosoma mansoni]'
		'THD24938.1': 'THD24938.1 Retinol dehydrogenase 12 [Fasciola hepatica]'		'CCD82884.1': 'CCD82884.1 putative retinal dehydrogenase [Schistosoma mansoni]'
		'THD24936.1': 'THD24936.1 Retinol dehydrogenase 12 [Fasciola hepatica]'		'CCD82885.1': 'CCD82885.1 unnamed protein product [Schistosoma mansoni]'
		'THD24937.1': 'THD24937.1 Dehydrogenase [Fasciola hepatica]'		'CCD82886.1': 'CCD82886.1 putative short chain dehydrogenase [Schistosoma mansoni]'
		'THD25488.1': 'THD25488.1 Retinol dehydrogenase 12 [Fasciola hepatica]'

## Sheet: Supplementary Table 9
Supplementary Table 9. GO enrichment analysis of duplicated genes from HOG35588 and HOG33101 for all trematode species. HOG35588 and HOG33101 are HOGs with duplicated genes (more than 3 copies) for all trematode species since the trematode ancestor. The GO enrichment analysis was performed with GOAtools. The GO functions are divided into Biological Processes (BP), Cellular Components (CC) and Mol…
# GO	NS	depth	name	enrichment	fold_change	p_uncorrected	p_bonferroni	p_holm	p_sidak	ratio_in_pop	ratio_in_pop2	ratio_in_study	ratio_in_study2	study_count	species	HOG
GO:0007017	BP	2	microtubule-based process	e	38.848	1.31277e-09	9.05154e-06	9.03972e-06	8.82335e-06	222/11499	0.019306	6/8	0.75	6	Atriophallophorus_red3	33101
GO:0030286	CC	3	dynein complex	e	88.9098	8.51167e-12	5.86879e-08	5.86879e-08	5.72084e-08	97/11499	0.00843552	6/8	0.75	6	Atriophallophorus_red3	33101
GO:0005875	CC	2	microtubule associated complex	e	77.0022	2.05607e-11	1.41766e-07	1.41746e-07	1.38192e-07	112/11499	0.00973998	6/8	0.75	6	Atriophallophorus_red3	33101
GO:0005874	CC	6	microtubule	e	68.994	4.02332e-11	2.77408e-07	2.77287e-07	2.70415e-07	125/11499	0.0108705	6/8	0.75	6	Atriophallophorus_red3	33101
GO:0099513	CC	5	polymeric cytoskeletal fiber	e	60.7342	8.75306e-11	6.03523e-07	6.03173e-07	5.88309e-07	142/11499	0.0123489	6/8	0.75	6	Atriophallophorus_red3	33101
GO:0099512	CC	4	supramolecular fiber	e	59.8906	9.53077e-11	6.57146e-07	6.5667e-07	6.4058e-07	144/11499	0.0125228	6/8	0.75	6	Atriophallophorus_red3	33101
GO:0099081	CC	3	supramolecular polymer	e	59.8906	9.53077e-11	6.57146e-07	6.5667e-07	6.4058e-07	144/11499	0.0125228	6/8	0.75	6	Atriophallophorus_red3	33101
GO:0099080	CC	2	supramolecular complex	e	57.1142	1.27206e-10	8.77085e-07	8.76194e-07	8.54973e-07	151/11499	0.0131316	6/8	0.75	6	Atriophallophorus_red3	33101
GO:0005856	CC	5	cytoskeleton	e	50.4342	2.70692e-10	1.86642e-06	1.86426e-06	1.81937e-06	171/11499	0.0148709	6/8	0.75	6	Atriophallophorus_red3	33101
GO:1902494	CC	2	catalytic complex	e	21.5069	4.57452e-08	0.000315413	0.000314956	0.000307461	401/11499	0.0348726	6/8	0.75	6	Atriophallophorus_red3	33101
GO:0043232	CC	4	intracellular non-membrane-bounded organelle	e	17.0104	1.8529e-07	0.00127758	0.00127554	0.00124537	507/11499	0.0440908	6/8	0.75	6	Atriophallophorus_red3	33101
GO:0043228	CC	3	non-membrane-bounded organelle	e	16.9769	1.87476e-07	0.00129265	0.0012904	0.00126006	508/11499	0.0441778	6/8	0.75	6	Atriophallophorus_red3	33101
GO:0005737	CC	2	cytoplasm	e	11.0567	2.37875e-06	0.0164015	0.016361	0.015988	780/11499	0.067832	6/8	0.75	6	Atriophallophorus_red3	33101
GO:0003774	MF	7	motor activity	e	71.2748	3.29854e-11	2.27435e-07	2.27369e-07	2.21701e-07	121/11499	0.0105227	6/8	0.75	6	Atriophallophorus_red3	33101
GO:0017111	MF	6	nucleoside-triphosphatase activity	e	16.7461	2.03381e-07	0.00140231	0.00139967	0.00136696	515/11499	0.0447865	6/8	0.75	6	Atriophallophorus_red3	33101
GO:0016462	MF	5	pyrophosphatase activity	e	16.49	2.22912e-07	0.00153698	0.00153386	0.00149823	523/11499	0.0454822	6/8	0.75	6	Atriophallophorus_red3	33101
GO:0016818	MF	4	hydrolase activity, acting on acid anhydrides, in phosphorus-containing anhydrides	e	16.2415	2.43973e-07	0.00168219	0.00167853	0.00163978	531/11499	0.0461779	6/8	0.75	6	Atriophallophorus_red3	33101
GO:0016817	MF	3	hydrolase activity, acting on acid anhydrides	e	16.1503	2.52284e-07	0.0017395	0.00173546	0.00169564	534/11499	0.0464388	6/8	0.75	6	Atriophallophorus_red3	33101
GO:0030286	CC	3	dynein complex	e	201.917	5.52966e-10	4.55036e-06	4.55036e-06	4.43564e-06	72/14538	0.00495254	4/4	1	4	Clonorchis_sinensis_GCA_003604175	33101
GO:0005875	CC	2	microtubule associated complex	e	159.758	1.43654e-09	1.18213e-05	1.18198e-05	1.15233e-05	91/14538	0.00625946	4/4	1	4	Clonorchis_sinensis_GCA_003604175	33101
GO:0005874	CC	6	microtubule	e	116.304	5.20903e-09	4.28651e-05	4.28547e-05	4.17845e-05	125/14538	0.00859816	4/4	1	4	Clonorchis_sinensis_GCA_003604175	33101
GO:0099513	CC	5	polymeric cytoskeletal fiber	e	102.38	8.72591e-09	7.18055e-05	7.17794e-05	6.99953e-05	142/14538	0.00976751	4/4	1	4	Clonorchis_sinensis_GCA_003604175	33101
GO:0099512	CC	4	supramolecular fiber	e	98.2297	1.03148e-08	8.48804e-05	8.48392e-05	8.27405e-05	148/14538	0.0101802	4/4	1	4	Clonorchis_sinensis_GCA_003604175	33101
GO:0099081	CC	3	supramolecular polymer	e	98.2297	1.03148e-08	8.48804e-05	8.48392e-05	8.27405e-05	148/14538	0.0101802	4/4	1	4	Clonorchis_sinensis_GCA_003604175	33101
GO:0099080	CC	2	supramolecular complex	e	90.2981	1.44931e-08	0.000119264	0.000119177	0.000116257	161/14538	0.0110744	4/4	1	4	Clonorchis_sinensis_GCA_003604175	33101
GO:1902494	CC	2	catalytic complex	e	42.3848	3.04589e-07	0.00250646	0.00250433	0.00244327	343/14538	0.0235933	4/4	1	4	Clonorchis_sinensis_GCA_003604175	33101
GO:0043232	CC	4	intracellular non-membrane-bounded organelle	e	33.6528	7.69214e-07	0.00632986	0.00632371	0.00617028	432/14538	0.0297152	4/4	1	4	Clonorchis_sinensis_GCA_003604175	33101
GO:0043228	CC	3	non-membrane-bounded organelle	e	33.4977	7.83609e-07	0.00644832	0.00644126	0.00628575	434/14538	0.0298528	4/4	1	4	Clonorchis_sinensis_GCA_003604175	33101
GO:0005856	CC	5	cytoskeleton	e	69.0095	4.99838e-06	0.0411317	0.0410667	0.0400947	158/14538	0.0108681	3/4	0.75	3	Clonorchis_sinensis_GCA_003604175	33101
GO:0003774	MF	7	motor activity	e	107.955	1.29536e-06	0.0106595	0.0106466	0.0103908	101/14538	0.00694731	3/4	0.75	3	Clonorchis_sinensis_GCA_003604175	33101
GO:0016818	MF	4	hydrolase activity, acting on acid anhydrides, in phosphorus-containing anhydrides	e	26.3848	2.04187e-06	0.0168025	0.0167801	0.0163789	551/14538	0.0379007	4/4	1	4	Clonorchis_sinensis_GCA_003604175	33101
GO:0016817	MF	3	hydrolase activity, acting on acid anhydrides	e	26.2893	2.07176e-06	0.0170485	0.0170236	0.0166187	553/14538	0.0380382	4/4	1	4	Clonorchis_sinensis_GCA_003604175	33101
GO:0045505	MF	3	dynein intermediate chain binding	e	484.6	5.95488e-06	0.0490027	0.0489193	0.0477673	15/14538	0.00103178	2/4	0.5	2	Clonorchis_sinensis_GCA_003604175	33101
GO:0007017	BP	2	microtubule-based process	e	61.5861	4.40747e-15	3.8442e-11	3.84023e-11	3.74728e-11	302/18599	0.0162374	8/8	1	8	Echinostoma_caproni_GCA_900618425	33101
GO:0030286	CC	3	dynein complex	e	182.343	6.18424e-19	5.3939e-15	5.3939e-15	5.25791e-15	102/18599	0.00548417	8/8	1	8	Echinostoma_caproni_GCA_900618425	33101
GO:0005875	CC	2	microtubule associated complex	e	136.757	6.63658e-18	5.78843e-14	5.78776e-14	5.6425e-14	136/18599	0.00731222	8/8	1	8	Echinostoma_caproni_GCA_900618425	33101
GO:0005874	CC	6	microtubule	e	107.509	4.76187e-17	4.1533e-13	4.15187e-13	4.04859e-13	173/18599	0.00930158	8/8	1	8	Echinostoma_caproni_GCA_900618425	33101
GO:0099513	CC	5	polymeric cytoskeletal fiber	e	93.4623	1.49167e-16	1.30103e-12	1.30044e-12	1.26823e-12	199/18599	0.0106995	8/8	1	8	Echinostoma_caproni_GCA_900618425	33101
GO:0099512	CC	4	supramolecular fiber	e	89.4183	2.13828e-16	1.86501e-12	1.86394e-12	1.81799e-12	208/18599	0.0111834	8/8	1	8	Echinostoma_caproni_GCA_900618425	33101
GO:0099081	CC	3	supramolecular polymer	e	89.4183	2.13828e-16	1.86501e-12	1.86394e-12	1.81799e-12	208/18599	0.0111834	8/8	1	8	Echinostoma_caproni_GCA_900618425	33101
GO:0005856	CC	5	cytoskeleton	e	88.9904	2.22339e-16	1.93924e-12	1.93768e-12	1.89035e-12	209/18599	0.0112372	8/8	1	8	Echinostoma_caproni_GCA_900618425	33101
GO:0099080	CC	2	supramolecular complex	e	74.0996	9.84441e-16	8.5863e-12	8.57842e-12	8.36983e-12	251/18599	0.0134953	8/8	1	8	Echinostoma_caproni_GCA_900618425	33101
GO:1902494	CC	2	catalytic complex	e	38.9916	1.76708e-13	1.54125e-09	1.53948e-09	1.50239e-09	477/18599	0.0256465	8/8	1	8	Echinostoma_caproni_GCA_900618425	33101
GO:0043232	CC	4	intracellular non-membrane-bounded organelle	e	29.8539	1.5172e-12	1.3233e-08	1.32164e-08	1.28994e-08	623/18599	0.0334964	8/8	1	8	Echinostoma_caproni_GCA_900618425	33101
GO:0043228	CC	3	non-membrane-bounded organelle	e	29.5692	1.63882e-12	1.42938e-08	1.42742e-08	1.39335e-08	629/18599	0.033819	8/8	1	8	Echinostoma_caproni_GCA_900618425	33101
GO:0005737	CC	2	cytoplasm	e	18.0048	8.8255e-11	7.6976e-07	7.6826e-07	7.50354e-07	1033/18599	0.0555406	8/8	1	8	Echinostoma_caproni_GCA_900618425	33101
GO:0032991	CC	1	protein-containing complex	e	11.9916	2.30027e-09	2.00629e-05	2.00215e-05	1.95571e-05	1551/18599	0.0833916	8/8	1	8	Echinostoma_caproni_GCA_900618425	33101
GO:0043229	CC	3	intracellular organelle	e	8.41203	3.94404e-08	0.000343999	0.00034321	0.000335326	2211/18599	0.118877	8/8	1	8	Echinostoma_caproni_GCA_900618425	33101
GO:0043226	CC	2	organelle	e	8.22965	4.7013e-08	0.000410047	0.00040906	0.00039971	2260/18599	0.121512	8/8	1	8	Echinostoma_caproni_GCA_900618425	33101
GO:0003774	MF	7	motor activity	e	114.809	2.78361e-17	2.42786e-13	2.42731e-13	2.36665e-13	162/18599	0.00871015	8/8	1	8	Echinostoma_caproni_GCA_900618425	33101
GO:0017111	MF	6	nucleoside-triphosphatase activity	e	25.6892	5.07915e-12	4.43004e-08	4.42344e-08	4.31835e-08	724/18599	0.0389268	8/8	1	8	Echinostoma_caproni_GCA_900618425	33101
GO:0016462	MF	5	pyrophosphatase activity	e	24.9987	6.32297e-12	5.51489e-08	5.50604e-08	5.37586e-08	744/18599	0.0400022	8/8	1	8	Echinostoma_caproni_GCA_900618425	33101
GO:0016818	MF	4	hydrolase activity, acting on acid anhydrides, in phosphorus-containing anhydrides	e	24.6019	7.19073e-12	6.27176e-08	6.26097e-08	6.11364e-08	756/18599	0.0406473	8/8	1	8	Echinostoma_caproni_GCA_900618425	33101
GO:0016817	MF	3	hydrolase activity, acting on acid anhydrides	e	24.5369	7.34506e-12	6.40636e-08	6.39461e-08	6.24485e-08	758/18599	0.0407549	8/8	1	8	Echinostoma_caproni_GCA_900618425	33101
GO:0016787	MF	2	hydrolase activity	e	9.05061	2.19436e-08	0.000191392	0.000190975	0.000186567	2055/18599	0.11049	8/8	1	8	Echinostoma_caproni_GCA_900618425	33101
GO:0007017	BP	2	microtubule-based process	e	49.321	3.92503e-12	2.89431e-08	2.89078e-08	2.82135e-08	199/11217	0.0177409	7/8	0.875	7	Fasciola_hepatica_GCA_002763495	33101
GO:2000574	BP	5	regulation of microtubule motor activity	e	300.455	8.63632e-08	0.000636842	0.000635287	0.000620787	14/11217	0.00124811	3/8	0.375	3	Fasciola_hepatica_GCA_002763495	33101
GO:0043462	BP	5	regulation of ATPase activity	e	210.319	2.69935e-07	0.0019905	0.00198537	0.00194032	20/11217	0.00178301	3/8	0.375	3	Fasciola_hepatica_GCA_002763495	33101
GO:0030286	CC	3	dynein complex	e	144.336	1.7444e-15	1.28632e-11	1.28632e-11	1.25389e-11	68/11217	0.00606223	7/8	0.875	7	Fasciola_hepatica_GCA_002763495	33101
GO:0005875	CC	2	microtubule associated complex	e	110.279	1.23778e-14	9.12741e-11	9.12617e-11	8.8973e-11	89/11217	0.00793439	7/8	0.875	7	Fasciola_hepatica_GCA_002763495	33101
GO:0005874	CC	6	microtubule	e	77.2825	1.60043e-13	1.18015e-09	1.17967e-09	1.1504e-09	127/11217	0.0113221	7/8	0.875	7	Fasciola_hepatica_GCA_002763495	33101
GO:0099513	CC	5	polymeric cytoskeletal fiber	e	67.6888	4.12838e-13	3.04427e-09	3.04262e-09	2.96752e-09	145/11217	0.0129268	7/8	0.875	7	Fasciola_hepatica_GCA_002763495	33101
GO:0005856	CC	5	cytoskeleton	e	66.7679	4.55238e-13	3.35692e-09	3.35465e-09	3.27229e-09	147/11217	0.0131051	7/8	0.875	7	Fasciola_hepatica_GCA_002763495	33101
GO:0099512	CC	4	supramolecular fiber	e	63.733	6.34346e-13	4.67767e-09	4.67386e-09	4.55974e-09	154/11217	0.0137292	7/8	0.875	7	Fasciola_hepatica_GCA_002763495	33101
GO:0099081	CC	3	supramolecular polymer	e	63.733	6.34346e-13	4.67767e-09	4.67386e-09	4.55974e-09	154/11217	0.0137292	7/8	0.875	7	Fasciola_hepatica_GCA_002763495	33101
GO:0099080	CC	2	supramolecular complex	e	57.0632	1.39358e-12	1.02762e-08	1.02651e-08	1.00172e-08	172/11217	0.0153339	7/8	0.875	7	Fasciola_hepatica_GCA_002763495	33101
GO:1902494	CC	2	catalytic complex	e	30.0149	1.3108e-10	9.66587e-07	9.65276e-07	9.42219e-07	327/11217	0.0291522	7/8	0.875	7	Fasciola_hepatica_GCA_002763495	33101
GO:0043232	CC	4	intracellular non-membrane-bounded organelle	e	21.9572	1.17825e-09	8.68843e-06	8.67547e-06	8.4694e-06	447/11217	0.0398502	7/8	0.875	7	Fasciola_hepatica_GCA_002763495	33101
GO:0043228	CC	3	non-membrane-bounded organelle	e	21.9082	1.19686e-09	8.82563e-06	8.81127e-06	8.60314e-06	448/11217	0.0399394	7/8	0.875	7	Fasciola_hepatica_GCA_002763495	33101
GO:0005737	CC	2	cytoplasm	e	15.5299	1.32918e-08	9.80138e-05	9.77879e-05	9.55429e-05	632/11217	0.0563431	7/8	0.875	7	Fasciola_hepatica_GCA_002763495	33101
GO:0005868	CC	4	cytoplasmic dynein complex	e	200.304	3.14819e-07	0.00232148	0.00231518	0.00226295	21/11217	0.00187216	3/8	0.375	3	Fasciola_hepatica_GCA_002763495	33101
GO:0032991	CC	1	protein-containing complex	e	9.67936	3.56834e-07	0.00263129	0.0026238	0.00256496	1014/11217	0.0903985	7/8	0.875	7	Fasciola_hepatica_GCA_002763495	33101
GO:0043229	CC	3	intracellular organelle	e	6.69957	4.53863e-06	0.0334678	0.0333634	0.0326241	1465/11217	0.130605	7/8	0.875	7	Fasciola_hepatica_GCA_002763495	33101
GO:0043226	CC	2	organelle	e	6.53454	5.38873e-06	0.0397365	0.0396072	0.0387348	1502/11217	0.133904	7/8	0.875	7	Fasciola_hepatica_GCA_002763495	33101
GO:0003774	MF	7	motor activity	e	90.0447	5.34434e-14	3.94092e-10	3.93985e-10	3.84157e-10	109/11217	0.00971739	7/8	0.875	7	Fasciola_hepatica_GCA_002763495	33101
GO:0017111	MF	6	nucleoside-triphosphatase activity	e	20.8384	1.69996e-09	1.25355e-05	1.25134e-05	1.22195e-05	471/11217	0.0419898	7/8	0.875	7	Fasciola_hepatica_GCA_002763495	33101
GO:0016462	MF	5	pyrophosphatase activity	e	20.2369	2.08716e-09	1.53907e-05	1.53615e-05	1.50027e-05	485/11217	0.0432379	7/8	0.875	7	Fasciola_hepatica_GCA_002763495	33101
GO:0016818	MF	4	hydrolase activity, acting on acid anhydrides, in phosphorus-containing anhydrides	e	20.0304	2.24261e-09	1.6537e-05	1.65034e-05	1.61201e-05	490/11217	0.0436837	7/8	0.875	7	Fasciola_hepatica_GCA_002763495	33101
GO:0016817	MF	3	hydrolase activity, acting on acid anhydrides	e	19.9896	2.27486e-09	1.67748e-05	1.67384e-05	1.63519e-05	491/11217	0.0437728	7/8	0.875	7	Fasciola_hepatica_GCA_002763495	33101
GO:0016787	MF	2	hydrolase activity	e	7.43551	2.21261e-06	0.0163158	0.0162671	0.0159044	1320/11217	0.117679	7/8	0.875	7	Fasciola_hepatica_GCA_002763495	33101
GO:0099512	CC	4	supramolecular fiber	e	58.4837	7.27144e-09	5.94222e-05	5.94222e-05	5.79241e-05	223/20867	0.0106867	5/8	0.625	5	Opisthorchis_felineus_GCA_004794785	33101
GO:0099081	CC	3	supramolecular polymer	e	58.4837	7.27144e-09	5.94222e-05	5.94222e-05	5.79241e-05	223/20867	0.0106867	5/8	0.625	5	Opisthorchis_felineus_GCA_004794785	33101
GO:0099080	CC	2	supramolecular complex	e	53.4503	1.14193e-08	9.33188e-05	9.32959e-05	9.09661e-05	244/20867	0.0116931	5/8	0.625	5	Opisthorchis_felineus_GCA_004794785	33101
GO:0030286	CC	3	dynein complex	e	78.4474	1.08246e-07	0.000884584	0.00088426	0.000862283	133/20867	0.0063737	4/8	0.5	4	Opisthorchis_felineus_GCA_004794785	33101
GO:0005875	CC	2	microtubule associated complex	e	61.3735	2.90172e-07	0.00237128	0.00237012	0.0023115	170/20867	0.00814683	4/8	0.5	4	Opisthorchis_felineus_GCA_004794785	33101
GO:0005874	CC	6	microtubule	e	53.7809	4.92469e-07	0.00402446	0.00402199	0.003923	194/20867	0.00929698	4/8	0.5	4	Opisthorchis_felineus_GCA_004794785	33101
GO:0099513	CC	5	polymeric cytoskeletal fiber	e	48.5279	7.42753e-07	0.00606978	0.00606532	0.00591676	215/20867	0.0103033	4/8	0.5	4	Opisthorchis_felineus_GCA_004794785	33101
GO:0005856	CC	5	cytoskeleton	e	42.4126	1.27143e-06	0.0103901	0.0103812	0.0101282	246/20867	0.0117889	4/8	0.5	4	Opisthorchis_felineus_GCA_004794785	33101
GO:0043232	CC	4	intracellular non-membrane-bounded organelle	e	18.6579	2.14119e-06	0.0174978	0.0174807	0.0170567	699/20867	0.0334979	5/8	0.625	5	Opisthorchis_felineus_GCA_004794785	33101
GO:0043228	CC	3	non-membrane-bounded organelle	e	18.6313	2.15633e-06	0.0176215	0.0176021	0.0171773	700/20867	0.0335458	5/8	0.625	5	Opisthorchis_felineus_GCA_004794785	33101
GO:0007017	BP	2	microtubule-based process	e	43.7154	1.41692e-08	0.000101338	0.00010114	9.87835e-05	205/10754	0.0190627	5/6	0.833333	5	Opisthorchis_viverrini_GCA_001990785	33101
GO:0030286	CC	3	dynein complex	e	119.489	2.90227e-13	2.0757e-09	2.0757e-09	2.02337e-09	90/10754	0.00836898	6/6	1	6	Opisthorchis_viverrini_GCA_001990785	33101
GO:0005875	CC	2	microtubule associated complex	e	104.408	6.66509e-13	4.76687e-09	4.7662e-09	4.6467e-09	103/10754	0.00957783	6/6	1	6	Opisthorchis_viverrini_GCA_001990785	33101
GO:0005874	CC	6	microtubule	e	102.419	7.50183e-13	5.36531e-09	5.36381e-09	5.23005e-09	105/10754	0.00976381	6/6	1	6	Opisthorchis_viverrini_GCA_001990785	33101
GO:0099513	CC	5	polymeric cytoskeletal fiber	e	96.0179	1.1152e-12	7.97592e-09	7.97258e-09	7.77485e-09	112/10754	0.0104147	6/6	1	6	Opisthorchis_viverrini_GCA_001990785	33101
GO:0099512	CC	4	supramolecular fiber	e	90.3697	1.61756e-12	1.15688e-08	1.15623e-08	1.12772e-08	119/10754	0.0110656	6/6	1	6	Opisthorchis_viverrini_GCA_001990785	33101
GO:0099081	CC	3	supramolecular polymer	e	90.3697	1.61756e-12	1.15688e-08	1.15623e-08	1.12772e-08	119/10754	0.0110656	6/6	1	6	Opisthorchis_viverrini_GCA_001990785	33101
GO:0099080	CC	2	supramolecular complex	e	82.0916	2.91323e-12	2.08354e-08	2.08179e-08	2.03101e-08	131/10754	0.0121815	6/6	1	6	Opisthorchis_viverrini_GCA_001990785	33101
GO:1902494	CC	2	catalytic complex	e	33.0892	7.28329e-10	5.20901e-06	5.20318e-06	5.07769e-06	325/10754	0.0302213	6/6	1	6	Opisthorchis_viverrini_GCA_001990785	33101
GO:0005856	CC	5	cytoskeleton	e	68.4097	1.47659e-09	1.05606e-05	1.05473e-05	1.02943e-05	131/10754	0.0121815	5/6	0.833333	5	Opisthorchis_viverrini_GCA_001990785	33101
GO:0043232	CC	4	intracellular non-membrane-bounded organelle	e	27.7881	2.09189e-09	1.49612e-05	1.49403e-05	1.4584e-05	387/10754	0.0359866	6/6	1	6	Opisthorchis_viverrini_GCA_001990785	33101
GO:0043228	CC	3	non-membrane-bounded organelle	e	27.7165	2.12474e-09	1.51962e-05	1.51728e-05	1.48131e-05	388/10754	0.0360796	6/6	1	6	Opisthorchis_viverrini_GCA_001990785	33101
GO:0032991	CC	1	protein-containing complex	e	10.2811	8.35866e-07	0.00597812	0.00596391	0.00582741	1046/10754	0.0972661	6/6	1	6	Opisthorchis_viverrini_GCA_001990785	33101
GO:0005737	CC	2	cytoplasm	e	14.7882	3.20009e-06	0.022887	0.022823	0.02231	606/10754	0.0563511	5/6	0.833333	5	Opisthorchis_viverrini_GCA_001990785	33101
GO:0043229	CC	3	intracellular organelle	e	7.48886	5.61785e-06	0.0401789	0.0400609	0.0391659	1436/10754	0.133532	6/6	1	6	Opisthorchis_viverrini_GCA_001990785	33101
GO:0043226	CC	2	organelle	e	7.30075	6.54597e-06	0.0468168	0.0466728	0.0456365	1473/10754	0.136972	6/6	1	6	Opisthorchis_viverrini_GCA_001990785	33101
GO:0003774	MF	7	motor activity	e	82.9784	5.54063e-10	3.96266e-06	3.95878e-06	3.86276e-06	108/10754	0.0100428	5/6	0.833333	5	Opisthorchis_viverrini_GCA_001990785	33101
GO:0016818	MF	4	hydrolase activity, acting on acid anhydrides, in phosphorus-containing anhydrides	e	22.6878	7.1131e-09	5.08729e-05	5.07875e-05	4.95904e-05	474/10754	0.0440766	6/6	1	6	Opisthorchis_viverrini_GCA_001990785	33101
GO:0016817	MF	3	hydrolase activity, acting on acid anhydrides	e	22.5924	7.29606e-09	5.21814e-05	5.20866e-05	5.08659e-05	476/10754	0.0442626	6/6	1	6	Opisthorchis_viverrini_GCA_001990785	33101
GO:0045505	MF	3	dynein intermediate chain binding	e	268.85	1.09635e-07	0.000784113	0.000782468	0.000764345	20/10754	0.00185977	3/6	0.5	3	Opisthorchis_viverrini_GCA_001990785	33101
GO:0017111	MF	6	nucleoside-triphosphatase activity	e	19.6098	7.85706e-07	0.00561937	0.0056068	0.0054777	457/10754	0.0424958	5/6	0.833333	5	Opisthorchis_viverrini_GCA_001990785	33101
GO:0016462	MF	5	pyrophosphatase activity	e	19.1489	8.84604e-07	0.00632669	0.00631077	0.00616719	468/10754	0.0435187	5/6	0.833333	5	Opisthorchis_viverrini_GCA_001990785	33101
GO:0016787	MF	2	hydrolase activity	e	8.35587	2.90796e-06	0.0207977	0.0207425	0.0202734	1287/10754	0.119676	6/6	1	6	Opisthorchis_viverrini_GCA_001990785	33101
GO:2000574	BP	5	regulation of microtubule motor activity	e	2894	1.54756e-11	7.76257e-08	7.76257e-08	7.56689e-08	3/11576	0.000259157	3/4	0.75	3	Schistosoma_bovis_GCA_003958945	33101
GO:0043462	BP	5	regulation of ATPase activity	e	723.5	3.40265e-09	1.70677e-05	1.70575e-05	1.66374e-05	12/11576	0.00103663	3/4	0.75	3	Schistosoma_bovis_GCA_003958945	33101
GO:0051640	BP	3	organelle localization	e	299.379	5.64527e-08	0.000283167	0.000282771	0.000276028	29/11576	0.00250518	3/4	0.75	3	Schistosoma_bovis_GCA_003958945	33101
GO:0022414	BP	1	reproductive process	e	289.4	6.27211e-08	0.000314609	0.000314107	0.000306678	30/11576	0.00259157	3/4	0.75	3	Schistosoma_bovis_GCA_003958945	33101
GO:0007018	BP	3	microtubule-based movement	e	98.6591	1.68888e-06	0.00847142	0.00843933	0.00825786	88/11576	0.00760194	3/4	0.75	3	Schistosoma_bovis_GCA_003958945	33101
GO:0043085	BP	4	positive regulation of catalytic activity	e	86.82	2.48668e-06	0.0124732	0.0124234	0.0121587	100/11576	0.00863856	3/4	0.75	3	Schistosoma_bovis_GCA_003958945	33101
GO:0006928	BP	2	movement of cell or subcellular component	e	85.1176	2.64012e-06	0.0132428	0.0131874	0.012909	102/11576	0.00881133	3/4	0.75	3	Schistosoma_bovis_GCA_003958945	33101
GO:0044093	BP	3	positive regulation of molecular function	e	85.1176	2.64012e-06	0.0132428	0.0131874	0.012909	102/11576	0.00881133	3/4	0.75	3	Schistosoma_bovis_GCA_003958945	33101
GO:0051336	BP	4	regulation of hydrolase activity	e	78.2162	3.4087e-06	0.017098	0.0170162	0.016667	111/11576	0.0095888	3/4	0.75	3	Schistosoma_bovis_GCA_003958945	33101
GO:0005868	CC	4	cytoplasmic dynein complex	e	1447	3.09452e-10	1.55221e-06	1.5519e-06	1.51308e-06	6/11576	0.000518314	3/4	0.75	3	Schistosoma_bovis_GCA_003958945	33101
GO:0031514	CC	5	motile cilium	e	667.846	4.42316e-09	2.21866e-05	2.21689e-05	2.16273e-05	13/11576	0.00112301	3/4	0.75	3	Schistosoma_bovis_GCA_003958945	33101
GO:0005929	CC	4	cilium	e	347.28	3.55432e-08	0.000178285	0.000178071	0.00017379	25/11576	0.00215964	3/4	0.75	3	Schistosoma_bovis_GCA_003958945	33101
GO:0120025	CC	3	plasma membrane bounded cell projection	e	241.167	1.1026e-07	0.000553062	0.00055207	0.00053912	36/11576	0.00310988	3/4	0.75	3	Schistosoma_bovis_GCA_003958945	33101
GO:0005815	CC	2	microtubule organizing center	e	241.167	1.1026e-07	0.000553062	0.00055207	0.00053912	36/11576	0.00310988	3/4	0.75	3	Schistosoma_bovis_GCA_003958945	33101
GO:0042995	CC	2	cell projection	e	234.649	1.19981e-07	0.000601823	0.000600503	0.000586652	37/11576	0.00319627	3/4	0.75	3	Schistosoma_bovis_GCA_003958945	33101
GO:0005874	CC	6	microtubule	e	117.324	9.98576e-07	0.00500886	0.00499687	0.00488259	74/11576	0.00639254	3/4	0.75	3	Schistosoma_bovis_GCA_003958945	33101
GO:0030286	CC	3	dynein complex	e	112.753	1.12661e-06	0.00565109	0.00563645	0.00550864	77/11576	0.00665169	3/4	0.75	3	Schistosoma_bovis_GCA_003958945	33101
GO:0099513	CC	5	polymeric cytoskeletal fiber	e	107.185	1.31371e-06	0.00658955	0.00657116	0.00642344	81/11576	0.00699724	3/4	0.75	3	Schistosoma_bovis_GCA_003958945	33101
GO:0099512	CC	4	supramolecular fiber	e	104.602	1.41454e-06	0.00709535	0.00707414	0.00691649	83/11576	0.00717001	3/4	0.75	3	Schistosoma_bovis_GCA_003958945	33101
GO:0099081	CC	3	supramolecular polymer	e	104.602	1.41454e-06	0.00709535	0.00707414	0.00691649	83/11576	0.00717001	3/4	0.75	3	Schistosoma_bovis_GCA_003958945	33101
GO:0099080	CC	2	supramolecular complex	e	100.953	1.57526e-06	0.00790149	0.00787471	0.0077023	86/11576	0.00742916	3/4	0.75	3	Schistosoma_bovis_GCA_003958945	33101
GO:0005875	CC	2	microtubule associated complex	e	99.7931	1.63141e-06	0.00818315	0.00815378	0.00797686	87/11576	0.00751555	3/4	0.75	3	Schistosoma_bovis_GCA_003958945	33101
GO:0005856	CC	5	cytoskeleton	e	65.2782	5.88193e-06	0.0295037	0.0293567	0.02876	133/11576	0.0114893	3/4	0.75	3	Schistosoma_bovis_GCA_003958945	33101
GO:0042803	MF	4	protein homodimerization activity	e	1240.29	5.41507e-10	2.7162e-06	2.71511e-06	2.64772e-06	7/11576	0.000604699	3/4	0.75	3	Schistosoma_bovis_GCA_003958945	33101
GO:0042802	MF	3	identical protein binding	e	456.947	1.49803e-08	7.51414e-05	7.50664e-05	7.32471e-05	19/11576	0.00164133	3/4	0.75	3	Schistosoma_bovis_GCA_003958945	33101
GO:0003774	MF	7	motor activity	e	78.9273	3.31679e-06	0.016637	0.0165607	0.0162176	110/11576	0.00950242	3/4	0.75	3	Schistosoma_bovis_GCA_003958945	33101
GO:0046983	MF	3	protein dimerization activity	e	64.3111	6.15256e-06	0.0308613	0.0307013	0.0300833	135/11576	0.0116621	3/4	0.75	3	Schistosoma_bovis_GCA_003958945	33101
GO:0007017	BP	2	microtubule-based process	e	43.1054	8.23334e-07	0.00563901	0.0056316	0.00549685	351/22695	0.015466	4/6	0.666667	4	Schistosoma_curassoni_GCA_900618015	33101
GO:0005874	CC	6	microtubule	e	189.125	2.13529e-09	1.46246e-05	1.46246e-05	1.42559e-05	80/22695	0.00352501	4/6	0.666667	4	Schistosoma_curassoni_GCA_900618015	33101
GO:0099513	CC	5	polymeric cytoskeletal fiber	e	178	2.7327e-09	1.87162e-05	1.87135e-05	1.82444e-05	85/22695	0.00374532	4/6	0.666667	4	Schistosoma_curassoni_GCA_900618015	33101
GO:0099512	CC	4	supramolecular fiber	e	170	3.29434e-09	2.2563e-05	2.25564e-05	2.19941e-05	89/22695	0.00392157	4/6	0.666667	4	Schistosoma_curassoni_GCA_900618015	33101
GO:0099081	CC	3	supramolecular polymer	e	170	3.29434e-09	2.2563e-05	2.25564e-05	2.19941e-05	89/22695	0.00392157	4/6	0.666667	4	Schistosoma_curassoni_GCA_900618015	33101
GO:0099080	CC	2	supramolecular complex	e	142.736	6.69456e-09	4.5851e-05	4.58243e-05	4.46951e-05	106/22695	0.00467063	4/6	0.666667	4	Schistosoma_curassoni_GCA_900618015	33101
GO:0005856	CC	5	cytoskeleton	e	82.6776	6.05983e-08	0.000415038	0.000414735	0.000404575	183/22695	0.00806345	4/6	0.666667	4	Schistosoma_curassoni_GCA_900618015	33101
GO:0030286	CC	3	dynein complex	e	76.802	8.14919e-08	0.000558138	0.000557649	0.000544067	197/22695	0.00868033	4/6	0.666667	4	Schistosoma_curassoni_GCA_900618015	33101
GO:0005875	CC	2	microtubule associated complex	e	71.3679	1.09415e-07	0.000749384	0.000748618	0.000730492	212/22695	0.00934126	4/6	0.666667	4	Schistosoma_curassoni_GCA_900618015	33101
GO:0043232	CC	4	intracellular non-membrane-bounded organelle	e	27.2613	5.10411e-06	0.034958	0.034907	0.0340767	555/22695	0.0244547	4/6	0.666667	4	Schistosoma_curassoni_GCA_900618015	33101
GO:0043228	CC	3	non-membrane-bounded organelle	e	27.1147	5.21454e-06	0.0357144	0.035657	0.034814	558/22695	0.0245869	4/6	0.666667	4	Schistosoma_curassoni_GCA_900618015	33101
GO:1902494	CC	2	catalytic complex	e	26.5905	5.63477e-06	0.0385925	0.0385249	0.0376196	569/22695	0.0250716	4/6	0.666667	4	Schistosoma_curassoni_GCA_900618015	33101
GO:0003774	MF	7	motor activity	e	55.625	2.97095e-07	0.0020348	0.00203243	0.0019835	272/22695	0.011985	4/6	0.666667	4	Schistosoma_curassoni_GCA_900618015	33101
GO:2000574	BP	5	regulation of microtubule motor activity	e	2228	1.61175e-07	0.000781056	0.000779605	0.000761366	2/11140	0.000179533	2/5	0.4	2	Schistosoma_haematobium_GCA_000699445	33101
GO:0007017	BP	2	microtubule-based process	e	58.2484	1.69275e-07	0.000820306	0.000818614	0.000799628	153/11140	0.0137343	4/5	0.8	4	Schistosoma_haematobium_GCA_000699445	33101
GO:0043462	BP	5	regulation of ATPase activity	e	445.6	7.24248e-06	0.035097	0.0349739	0.0342123	10/11140	0.000897666	2/5	0.4	2	Schistosoma_haematobium_GCA_000699445	33101
GO:0005874	CC	6	microtubule	e	131.059	6.31979e-09	3.06257e-05	3.06257e-05	2.98537e-05	68/11140	0.00610413	4/5	0.8	4	Schistosoma_haematobium_GCA_000699445	33101
GO:0030286	CC	3	dynein complex	e	127.314	7.11426e-09	3.44757e-05	3.44686e-05	3.36066e-05	70/11140	0.00628366	4/5	0.8	4	Schistosoma_haematobium_GCA_000699445	33101
GO:0099513	CC	5	polymeric cytoskeletal fiber	e	125.521	7.53845e-09	3.65313e-05	3.65163e-05	3.56104e-05	71/11140	0.00637343	4/5	0.8	4	Schistosoma_haematobium_GCA_000699445	33101
GO:0099512	CC	4	supramolecular fiber	e	120.432	8.92522e-09	4.32516e-05	4.32249e-05	4.21613e-05	74/11140	0.00664273	4/5	0.8	4	Schistosoma_haematobium_GCA_000699445	33101
GO:0099081	CC	3	supramolecular polymer	e	120.432	8.92522e-09	4.32516e-05	4.32249e-05	4.21613e-05	74/11140	0.00664273	4/5	0.8	4	Schistosoma_haematobium_GCA_000699445	33101
GO:0099080	CC	2	supramolecular complex	e	114.256	1.10614e-08	5.36033e-05	5.3548e-05	5.22521e-05	78/11140	0.0070018	4/5	0.8	4	Schistosoma_haematobium_GCA_000699445	33101
GO:0005875	CC	2	microtubule associated complex	e	112.81	1.16505e-08	5.64581e-05	5.63882e-05	5.50349e-05	79/11140	0.00709156	4/5	0.8	4	Schistosoma_haematobium_GCA_000699445	33101
GO:0005856	CC	5	cytoskeleton	e	89.12	3.03592e-08	0.000147121	0.000146878	0.000143412	100/11140	0.00897666	4/5	0.8	4	Schistosoma_haematobium_GCA_000699445	33101
GO:1902494	CC	2	catalytic complex	e	33.3783	1.58351e-06	0.00767371	0.00765629	0.00748027	267/11140	0.0239677	4/5	0.8	4	Schistosoma_haematobium_GCA_000699445	33101
GO:0005737	CC	2	cytoplasm	e	29.5099	2.59197e-06	0.0125607	0.0125296	0.0122441	302/11140	0.0271095	4/5	0.8	4	Schistosoma_haematobium_GCA_000699445	33101
GO:0043232	CC	4	intracellular non-membrane-bounded organelle	e	29.3158	2.66128e-06	0.0128966	0.012862	0.0125715	304/11140	0.027289	4/5	0.8	4	Schistosoma_haematobium_GCA_000699445	33101
GO:0043228	CC	3	non-membrane-bounded organelle	e	29.2197	2.69645e-06	0.013067	0.0130292	0.0127376	305/11140	0.0273788	4/5	0.8	4	Schistosoma_haematobium_GCA_000699445	33101
GO:0005868	CC	4	cytoplasmic dynein complex	e	495.111	5.79502e-06	0.0280827	0.02799	0.0273748	9/11140	0.000807899	2/5	0.4	2	Schistosoma_haematobium_GCA_000699445	33101
GO:0003774	MF	7	motor activity	e	101.273	1.80698e-08	8.75663e-05	8.74399e-05	8.53589e-05	88/11140	0.00789946	4/5	0.8	4	Schistosoma_haematobium_GCA_000699445	33101
GO:0042803	MF	4	protein homodimerization activity	e	557	4.50805e-06	0.021846	0.0217784	0.0212953	8/11140	0.000718133	2/5	0.4	2	Schistosoma_haematobium_GCA_000699445	33101
GO:0017111	MF	6	nucleoside-triphosphatase activity	e	22.4484	7.72333e-06	0.0374272	0.0372882	0.0364838	397/11140	0.0356373	4/5	0.8	4	Schistosoma_haematobium_GCA_000699445	33101
GO:0016462	MF	5	pyrophosphatase activity	e	21.8431	8.61207e-06	0.0417341	0.0415705	0.0406821	408/11140	0.0366248	4/5	0.8	4	Schistosoma_haematobium_GCA_000699445	33101
GO:0016818	MF	4	hydrolase activity, acting on acid anhydrides, in phosphorus-containing anhydrides	e	21.7366	8.78152e-06	0.0425552	0.0423796	0.0414825	410/11140	0.0368043	4/5	0.8	4	Schistosoma_haematobium_GCA_000699445	33101
GO:0016817	MF	3	hydrolase activity, acting on acid anhydrides	e	21.5266	9.12785e-06	0.0442336	0.0440419	0.0431185	414/11140	0.0371634	4/5	0.8	4	Schistosoma_haematobium_GCA_000699445	33101
GO:0007017	BP	2	microtubule-based process	e	63.32	1.22954e-26	7.29852e-23	7.28868e-23	7.11453e-23	236/16936	0.0139348	15/17	0.882353	15	Schistosoma_japonicum_GCA_006368765	33101
GO:0009987	BP	1	cellular process	e	3.03053	6.49965e-07	0.00385819	0.0038426	0.00376093	4931/16936	0.291155	15/17	0.882353	15	Schistosoma_japonicum_GCA_006368765	33101
GO:2000574	BP	5	regulation of microtubule motor activity	e	498.118	5.68344e-06	0.0337369	0.0335891	0.0328864	4/16936	0.000236183	2/17	0.117647	2	Schistosoma_japonicum_GCA_006368765	33101
GO:0030286	CC	3	dynein complex	e	140.977	4.24613e-32	2.5205e-28	2.5205e-28	2.45696e-28	106/16936	0.00625886	15/17	0.882353	15	Schistosoma_japonicum_GCA_006368765	33101
GO:0005874	CC	6	microtubule	e	125.576	2.70687e-31	1.6068e-27	1.60653e-27	1.56629e-27	119/16936	0.00702645	15/17	0.882353	15	Schistosoma_japonicum_GCA_006368765	33101
GO:0005875	CC	2	microtubule associated complex	e	119.548	5.92404e-31	3.51651e-27	3.51532e-27	3.42786e-27	125/16936	0.00738073	15/17	0.882353	15	Schistosoma_japonicum_GCA_006368765	33101
GO:0099513	CC	5	polymeric cytoskeletal fiber	e	110.693	2.00775e-30	1.1918e-26	1.1912e-26	1.16176e-26	135/16936	0.00797119	15/17	0.882353	15	Schistosoma_japonicum_GCA_006368765	33101
GO:0099512	CC	4	supramolecular fiber	e	99.6235	1.05831e-29	6.28213e-26	6.2779e-26	6.12376e-26	150/16936	0.00885687	15/17	0.882353	15	Schistosoma_japonicum_GCA_006368765	33101
GO:0099081	CC	3	supramolecular polymer	e	99.6235	1.05831e-29	6.28213e-26	6.2779e-26	6.12376e-26	150/16936	0.00885687	15/17	0.882353	15	Schistosoma_japonicum_GCA_006368765	33101
GO:0099080	CC	2	supramolecular complex	e	97.0359	1.60066e-29	9.50151e-26	9.4919e-26	9.26198e-26	154/16936	0.00909306	15/17	0.882353	15	Schistosoma_japonicum_GCA_006368765	33101
GO:0005856	CC	5	cytoskeleton	e	79.246	6.70583e-26	3.98058e-22	3.97455e-22	3.88023e-22	176/16936	0.0103921	14/17	0.823529	14	Schistosoma_japonicum_GCA_006368765	33101
GO:1902494	CC	2	catalytic complex	e	33.4307	2.16025e-22	1.28232e-18	1.28016e-18	1.25e-18	447/16936	0.0263935	15/17	0.882353	15	Schistosoma_japonicum_GCA_006368765	33101
GO:0005737	CC	2	cytoplasm	e	21.2568	2.03858e-19	1.2101e-15	1.20725e-15	1.17959e-15	703/16936	0.0415092	15/17	0.882353	15	Schistosoma_japonicum_GCA_006368765	33101
GO:0043232	CC	4	intracellular non-membrane-bounded organelle	e	26.5663	3.98607e-19	2.36613e-15	2.36015e-15	2.30648e-15	525/16936	0.0309991	14/17	0.823529	14	Schistosoma_japonicum_GCA_006368765	33101
GO:0043228	CC	3	non-membrane-bounded organelle	e	26.3654	4.43585e-19	2.63312e-15	2.62603e-15	2.56674e-15	529/16936	0.0312352	14/17	0.823529	14	Schistosoma_japonicum_GCA_006368765	33101
GO:0032991	CC	1	protein-containing complex	e	9.99567	1.65495e-14	9.82377e-11	9.79398e-11	9.57611e-11	1495/16936	0.0882735	15/17	0.882353	15	Schistosoma_japonicum_GCA_006368765	33101
GO:0043229	CC	3	intracellular organelle	e	7.84437	6.05954e-13	3.59694e-09	3.58482e-09	3.50626e-09	1905/16936	0.112482	15/17	0.882353	15	Schistosoma_japonicum_GCA_006368765	33101
GO:0043226	CC	2	organelle	e	7.6791	8.30727e-13	4.9312e-09	4.91375e-09	4.80688e-09	1946/16936	0.114903	15/17	0.882353	15	Schistosoma_japonicum_GCA_006368765	33101
GO:0110165	CC	1	cellular anatomical entity	e	2.66088	4.12076e-06	0.0244609	0.0243578	0.0238442	5616/16936	0.331601	15/17	0.882353	15	Schistosoma_japonicum_GCA_006368765	33101
GO:0003774	MF	7	motor activity	e	110.693	5.04784e-28	2.9964e-24	2.99286e-24	2.92086e-24	126/16936	0.00743977	14/17	0.823529	14	Schistosoma_japonicum_GCA_006368765	33101
GO:0016462	MF	5	pyrophosphatase activity	e	23.7199	3.90052e-20	2.31535e-16	2.31106e-16	2.25698e-16	630/16936	0.0371989	15/17	0.882353	15	Schistosoma_japonicum_GCA_006368765	33101
GO:0016818	MF	4	hydrolase activity, acting on acid anhydrides, in phosphorus-containing anhydrides	e	23.3128	5.06522e-20	3.00671e-16	3.00064e-16	2.93092e-16	641/16936	0.0378484	15/17	0.882353	15	Schistosoma_japonicum_GCA_006368765	33101
GO:0016817	MF	3	hydrolase activity, acting on acid anhydrides	e	23.2042	5.43504e-20	3.22624e-16	3.21917e-16	3.14491e-16	644/16936	0.0380255	15/17	0.882353	15	Schistosoma_japonicum_GCA_006368765	33101
GO:0017111	MF	6	nucleoside-triphosphatase activity	e	22.827	3.36733e-18	1.99885e-14	1.99312e-14	1.94846e-14	611/16936	0.036077	14/17	0.823529	14	Schistosoma_japonicum_GCA_006368765	33101
GO:0016787	MF	2	hydrolase activity	e	8.7287	1.24213e-13	7.37327e-10	7.34967e-10	7.18739e-10	1712/16936	0.101086	15/17	0.882353	15	Schistosoma_japonicum_GCA_006368765	33101
GO:0045505	MF	3	dynein intermediate chain binding	e	298.871	1.00369e-07	0.000595791	0.000593583	0.000580771	10/16936	0.000590458	3/17	0.176471	3	Schistosoma_japonicum_GCA_006368765	33101
GO:0003824	MF	1	catalytic activity	e	3.44004	1.05651e-07	0.000627143	0.000624713	0.000611333	4344/16936	0.256495	15/17	0.882353	15	Schistosoma_japonicum_GCA_006368765	33101
GO:0007017	BP	2	microtubule-based process	e	54.4132	6.16245e-06	0.0435809	0.0435254	0.0424822	409/22255	0.0183779	3/3	1	3	Schistosoma_mattheei_GCA_900617995	33101
GO:0005874	CC	6	microtubule	e	187.017	1.4907e-07	0.00105422	0.00105422	0.00102765	119/22255	0.00534711	3/3	1	3	Schistosoma_mattheei_GCA_900617995	33101
GO:0099513	CC	5	polymeric cytoskeletal fiber	e	178.04	1.72987e-07	0.00122336	0.00122319	0.00119252	125/22255	0.00561672	3/3	1	3	Schistosoma_mattheei_GCA_900617995	33101
GO:0099512	CC	4	supramolecular fiber	e	164.852	2.18306e-07	0.00154386	0.00154342	0.00150494	135/22255	0.00606605	3/3	1	3	Schistosoma_mattheei_GCA_900617995	33101
GO:0099081	CC	3	supramolecular polymer	e	164.852	2.18306e-07	0.00154386	0.00154342	0.00150494	135/22255	0.00606605	3/3	1	3	Schistosoma_mattheei_GCA_900617995	33101
GO:0099080	CC	2	supramolecular complex	e	150.372	2.88209e-07	0.00203821	0.00203706	0.00198683	148/22255	0.00665019	3/3	1	3	Schistosoma_mattheei_GCA_900617995	33101
GO:0005856	CC	5	cytoskeleton	e	113.546	6.72772e-07	0.00475785	0.00475448	0.0046379	196/22255	0.00880701	3/3	1	3	Schistosoma_mattheei_GCA_900617995	33101
GO:0030286	CC	3	dynein complex	e	103.512	8.89217e-07	0.00628854	0.0062832	0.00613	215/22255	0.00966075	3/3	1	3	Schistosoma_mattheei_GCA_900617995	33101
GO:0005875	CC	2	microtubule associated complex	e	95.515	1.133e-06	0.00801261	0.00800468	0.00781061	233/22255	0.0104696	3/3	1	3	Schistosoma_mattheei_GCA_900617995	33101
GO:0003774	MF	7	motor activity	e	73.9369	2.44982e-06	0.0173251	0.0173055	0.0168884	301/22255	0.0135251	3/3	1	3	Schistosoma_mattheei_GCA_900617995	33101
GO:0007017	BP	2	microtubule-based process	e	91.3721	1.36956e-08	6.45749e-05	6.44516e-05	6.2947e-05	129/11787	0.0109443	4/4	1	4	Schistosoma_mansoni_GCA_000237925	33101
GO:0030286	CC	3	dynein complex	e	235.74	2.86492e-10	1.35081e-06	1.35081e-06	1.31676e-06	50/11787	0.00424196	4/4	1	4	Schistosoma_mansoni_GCA_000237925	33101
GO:0005875	CC	2	microtubule associated complex	e	196.45	6.06616e-10	2.8602e-06	2.85898e-06	2.78809e-06	60/11787	0.00509035	4/4	1	4	Schistosoma_mansoni_GCA_000237925	33101
GO:0005874	CC	6	microtubule	e	187.095	7.41005e-10	3.49384e-06	3.49162e-06	3.40577e-06	63/11787	0.00534487	4/4	1	4	Schistosoma_mansoni_GCA_000237925	33101
GO:0099513	CC	5	polymeric cytoskeletal fiber	e	173.338	1.01309e-09	4.77673e-06	4.77268e-06	4.65632e-06	68/11787	0.00576907	4/4	1	4	Schistosoma_mansoni_GCA_000237925	33101
GO:0099512	CC	4	supramolecular fiber	e	157.16	1.51202e-09	7.12915e-06	7.12159e-06	6.94944e-06	75/11787	0.00636294	4/4	1	4	Schistosoma_mansoni_GCA_000237925	33101
GO:0099081	CC	3	supramolecular polymer	e	157.16	1.51202e-09	7.12915e-06	7.12159e-06	6.94944e-06	75/11787	0.00636294	4/4	1	4	Schistosoma_mansoni_GCA_000237925	33101
GO:0099080	CC	2	supramolecular complex	e	153.078	1.68347e-09	7.93756e-06	7.92577e-06	7.73747e-06	77/11787	0.00653262	4/4	1	4	Schistosoma_mansoni_GCA_000237925	33101
GO:0005856	CC	5	cytoskeleton	e	125.394	3.79357e-09	1.78867e-05	1.78563e-05	1.74358e-05	94/11787	0.00797489	4/4	1	4	Schistosoma_mansoni_GCA_000237925	33101
GO:1902494	CC	2	catalytic complex	e	46.9602	2.0085e-07	0.00094701	0.000945001	0.000923137	251/11787	0.0212946	4/4	1	4	Schistosoma_mansoni_GCA_000237925	33101
GO:0043232	CC	4	intracellular non-membrane-bounded organelle	e	38.2695	4.57423e-07	0.00215675	0.00215172	0.00210238	308/11787	0.0261305	4/4	1	4	Schistosoma_mansoni_GCA_000237925	33101
GO:0043228	CC	3	non-membrane-bounded organelle	e	38.2695	4.57423e-07	0.00215675	0.00215172	0.00210238	308/11787	0.0261305	4/4	1	4	Schistosoma_mansoni_GCA_000237925	33101
GO:0005737	CC	2	cytoplasm	e	37.5382	4.94307e-07	0.00233066	0.00232423	0.00227191	314/11787	0.0266395	4/4	1	4	Schistosoma_mansoni_GCA_000237925	33101
GO:0003774	MF	7	motor activity	e	199.78	5.66175e-10	2.66952e-06	2.66895e-06	2.60222e-06	59/11787	0.00500551	4/4	1	4	Schistosoma_mansoni_GCA_000237925	33101
GO:0017111	MF	6	nucleoside-triphosphatase activity	e	35.936	5.89021e-07	0.00277723	0.00276899	0.00270722	328/11787	0.0278273	4/4	1	4	Schistosoma_mansoni_GCA_000237925	33101
GO:0016462	MF	5	pyrophosphatase activity	e	34.6676	6.80508e-07	0.00320859	0.00319839	0.00312771	340/11787	0.0288453	4/4	1	4	Schistosoma_mansoni_GCA_000237925	33101
GO:0016818	MF	4	hydrolase activity, acting on acid anhydrides, in phosphorus-containing anhydrides	e	34.4649	6.96734e-07	0.0032851	0.00327395	0.00320229	342/11787	0.029015	4/4	1	4	Schistosoma_mansoni_GCA_000237925	33101
GO:0016817	MF	3	hydrolase activity, acting on acid anhydrides	e	34.1652	7.21615e-07	0.00340242	0.00339015	0.00331665	345/11787	0.0292695	4/4	1	4	Schistosoma_mansoni_GCA_000237925	33101
GO:2000574	BP	5	regulation of microtubule motor activity	e	2050.72	3.04307e-07	0.00207751	0.00207477	0.00202513	5/25634	0.000195053	2/5	0.4	2	Schistostoma_margrebowiei_GCA_900618395	33101
GO:0007017	BP	2	microtubule-based process	e	48.4804	3.60805e-07	0.00246322	0.00245961	0.00240112	423/25634	0.0165015	4/5	0.8	4	Schistostoma_margrebowiei_GCA_900618395	33101
GO:0043462	BP	5	regulation of ATPase activity	e	1025.36	1.36885e-06	0.00934513	0.00932734	0.00910954	10/25634	0.000390107	2/5	0.4	2	Schistostoma_margrebowiei_GCA_900618395	33101
GO:0005874	CC	6	microtubule	e	209.257	1.0012e-09	6.83522e-06	6.83522e-06	6.6629e-06	98/25634	0.00382305	4/5	0.8	4	Schistostoma_margrebowiei_GCA_900618395	33101
GO:0099513	CC	5	polymeric cytoskeletal fiber	e	203.042	1.13155e-09	7.72506e-06	7.72393e-06	7.53031e-06	101/25634	0.00394008	4/5	0.8	4	Schistostoma_margrebowiei_GCA_900618395	33101
GO:0099512	CC	4	supramolecular fiber	e	195.307	1.32463e-09	9.04326e-06	9.04061e-06	8.81527e-06	105/25634	0.00409612	4/5	0.8	4	Schistostoma_margrebowiei_GCA_900618395	33101
GO:0099081	CC	3	supramolecular polymer	e	195.307	1.32463e-09	9.04326e-06	9.04061e-06	8.81527e-06	105/25634	0.00409612	4/5	0.8	4	Schistostoma_margrebowiei_GCA_900618395	33101
GO:0099080	CC	2	supramolecular complex	e	179.888	1.84857e-09	1.26202e-05	1.26128e-05	1.23021e-05	114/25634	0.00444722	4/5	0.8	4	Schistostoma_margrebowiei_GCA_900618395	33101
GO:0005856	CC	5	cytoskeleton	e	117.857	1.02004e-08	6.96378e-05	6.95868e-05	6.78823e-05	174/25634	0.00678786	4/5	0.8	4	Schistostoma_margrebowiei_GCA_900618395	33101
GO:0030286	CC	3	dynein complex	e	73.5025	6.80926e-08	0.000464868	0.00046446	0.000453149	279/25634	0.010884	4/5	0.8	4	Schistostoma_margrebowiei_GCA_900618395	33101
GO:0005875	CC	2	microtubule associated complex	e	69.2811	8.63293e-08	0.00058937	0.000588766	0.000574512	296/25634	0.0115472	4/5	0.8	4	Schistostoma_margrebowiei_GCA_900618395	33101
GO:0043232	CC	4	intracellular non-membrane-bounded organelle	e	35.1151	1.30934e-06	0.00893886	0.00892446	0.00871351	584/25634	0.0227822	4/5	0.8	4	Schistostoma_margrebowiei_GCA_900618395	33101
GO:0043228	CC	3	non-membrane-bounded organelle	e	34.9952	1.32733e-06	0.00906168	0.00904576	0.00883324	586/25634	0.0228603	4/5	0.8	4	Schistostoma_margrebowiei_GCA_900618395	33101
GO:1902494	CC	2	catalytic complex	e	33.0761	1.66238e-06	0.0113491	0.0113258	0.011063	620/25634	0.0241866	4/5	0.8	4	Schistostoma_margrebowiei_GCA_900618395	33101
GO:0005868	CC	4	cytoplasmic dynein complex	e	539.663	5.19797e-06	0.0354866	0.0354086	0.0345919	19/25634	0.000741203	2/5	0.4	2	Schistostoma_margrebowiei_GCA_900618395	33101
GO:0005737	CC	2	cytoplasm	e	24.3843	5.60261e-06	0.038249	0.0381594	0.0372848	841/25634	0.032808	4/5	0.8	4	Schistostoma_margrebowiei_GCA_900618395	33101
GO:0003774	MF	7	motor activity	e	61.0333	1.43502e-07	0.000979686	0.000978538	0.000954988	336/25634	0.0131076	4/5	0.8	4	Schistostoma_margrebowiei_GCA_900618395	33101
GO:0017111	MF	6	nucleoside-triphosphatase activity	e	23.0418	7.01867e-06	0.0479165	0.0477971	0.0467085	890/25634	0.0347195	4/5	0.8	4	Schistostoma_margrebowiei_GCA_900618395	33101
GO:0005874	CC	6	microtubule	e	86.6445	3.70691e-06	0.0261708	0.0261708	0.025511	128/22181	0.0057707	3/6	0.5	3	Trichobilharzia_regenti_GCA_900618515	33101
GO:0099513	CC	5	polymeric cytoskeletal fiber	e	74.4329	5.85415e-06	0.0413303	0.0413245	0.0402884	149/22181	0.00671746	3/6	0.5	3	Trichobilharzia_regenti_GCA_900618515	33101
GO:0006508	BP	5	proteolysis	e	26.8668	2.20397e-19	1.51964e-15	1.51854e-15	1.48133e-15	428/11499	0.0372206	13/13	1	13	Atriophallophorus_red3	35588
GO:0050790	BP	3	regulation of catalytic activity	e	49.6425	2.017e-18	1.39072e-14	1.38951e-14	1.35566e-14	196/11499	0.017045	11/13	0.846154	11	Atriophallophorus_red3	35588
GO:0065009	BP	2	regulation of molecular function	e	45.6804	5.13975e-18	3.54386e-14	3.54026e-14	3.45452e-14	213/11499	0.0185233	11/13	0.846154	11	Atriophallophorus_red3	35588
GO:0019538	BP	4	protein metabolic process	e	8.00209	1.72847e-12	1.19178e-08	1.19022e-08	1.16174e-08	1437/11499	0.124967	13/13	1	13	Atriophallophorus_red3	35588
GO:0044257	BP	6	cellular protein catabolic process	e	505.451	3.43048e-11	2.36532e-07	2.36154e-07	2.30569e-07	7/11499	0.000608749	4/13	0.307692	4	Atriophallophorus_red3	35588
GO:1901564	BP	3	organonitrogen compound metabolic process	e	6.2699	4.16912e-11	2.87461e-07	2.86961e-07	2.80214e-07	1834/11499	0.159492	13/13	1	13	Atriophallophorus_red3	35588
GO:0043170	BP	3	macromolecule metabolic process	e	5.32854	3.47782e-10	2.39796e-06	2.39309e-06	2.3375e-06	2158/11499	0.187668	13/13	1	13	Atriophallophorus_red3	35588
GO:0006807	BP	2	nitrogen compound metabolic process	e	4.58493	2.46658e-09	1.7007e-05	1.69651e-05	1.65783e-05	2508/11499	0.218106	13/13	1	13	Atriophallophorus_red3	35588
GO:0044238	BP	2	primary metabolic process	e	4.19518	7.84885e-09	5.41178e-05	5.39687e-05	5.27535e-05	2741/11499	0.238369	13/13	1	13	Atriophallophorus_red3	35588
GO:0071704	BP	2	organic substance metabolic process	e	3.98441	1.53626e-08	0.000105925	0.000105602	0.000103254	2886/11499	0.250978	13/13	1	13	Atriophallophorus_red3	35588
GO:0065007	BP	1	biological regulation	e	6.00613	2.49751e-08	0.000172204	0.000171654	0.000167862	1620/11499	0.140882	11/13	0.846154	11	Atriophallophorus_red3	35588
GO:0008152	BP	1	metabolic process	e	3.40409	1.19372e-07	0.000823067	0.000820321	0.000802317	3378/11499	0.293765	13/13	1	13	Atriophallophorus_red3	35588
GO:0030163	BP	5	protein catabolic process	e	43.1482	1.63548e-06	0.0112767	0.0112358	0.0109924	82/11499	0.00713105	4/13	0.307692	4	Atriophallophorus_red3	35588
GO:0048770	CC	7	pigment granule	e	353.815	2.05442e-10	1.41653e-06	1.41385e-06	1.38081e-06	10/11499	0.000869641	4/13	0.307692	4	Atriophallophorus_red3	35588
GO:0005764	CC	7	lysosome	e	100.516	8.16268e-10	5.62816e-06	5.61592e-06	5.48628e-06	44/11499	0.00382642	5/13	0.384615	5	Atriophallophorus_red3	35588
GO:0000323	CC	6	lytic vacuole	e	96.1455	1.02909e-09	7.09558e-06	7.07912e-06	6.9167e-06	46/11499	0.00400035	5/13	0.384615	5	Atriophallophorus_red3	35588
GO:0005773	CC	5	vacuole	e	77.5911	3.12341e-09	2.15359e-05	2.14797e-05	2.0993e-05	57/11499	0.00495695	5/13	0.384615	5	Atriophallophorus_red3	35588
GO:0005615	CC	2	extracellular space	e	57.4376	1.45679e-08	0.000100446	0.000100154	9.79134e-05	77/11499	0.00669623	5/13	0.384615	5	Atriophallophorus_red3	35588
GO:0097708	CC	5	intracellular vesicle	e	34.6878	3.92394e-06	0.0270556	0.0269536	0.0263735	102/11499	0.00887034	4/13	0.307692	4	Atriophallophorus_red3	35588
GO:0031410	CC	6	cytoplasmic vesicle	e	34.6878	3.92394e-06	0.0270556	0.0269536	0.0263735	102/11499	0.00887034	4/13	0.307692	4	Atriophallophorus_red3	35588
GO:0004197	MF	6	cysteine-type endopeptidase activity	e	237.315	2.1164e-26	1.45926e-22	1.45926e-22	1.42247e-22	41/11499	0.00356553	11/13	0.846154	11	Atriophallophorus_red3	35588
GO:0008234	MF	5	cysteine-type peptidase activity	e	80.9789	8.87633e-26	6.12023e-22	6.11934e-22	5.96594e-22	142/11499	0.0123489	13/13	1	13	Atriophallophorus_red3	35588
GO:0070011	MF	4	peptidase activity, acting on L-amino acid peptides	e	38.5872	1.83603e-21	1.26594e-17	1.26557e-17	1.23403e-17	298/11499	0.0259153	13/13	1	13	Atriophallophorus_red3	35588
GO:0008233	MF	3	peptidase activity	e	33.7214	1.09546e-20	7.55319e-17	7.54991e-17	7.36278e-17	341/11499	0.0296548	13/13	1	13	Atriophallophorus_red3	35588
GO:0004175	MF	5	endopeptidase activity	e	68.5206	5.25336e-20	3.62219e-16	3.62009e-16	3.53088e-16	142/11499	0.0123489	11/13	0.846154	11	Atriophallophorus_red3	35588
GO:0140096	MF	2	catalytic activity, acting on a protein	e	11.4191	1.65947e-14	1.14421e-10	1.14288e-10	1.11536e-10	1007/11499	0.0875728	13/13	1	13	Atriophallophorus_red3	35588
GO:0016787	MF	2	hydrolase activity	e	7.4572	4.33945e-12	2.99205e-08	2.98771e-08	2.91662e-08	1542/11499	0.134099	13/13	1	13	Atriophallophorus_red3	35588
GO:0003824	MF	1	catalytic activity	e	3.27981	1.93753e-07	0.00133592	0.00133127	0.00130224	3506/11499	0.304896	13/13	1	13	Atriophallophorus_red3	35588
GO:0006508	BP	5	proteolysis	e	29.4888	1.47652e-09	1.21503e-05	1.21429e-05	1.18439e-05	493/14538	0.0339111	6/6	1	6	Clonorchis_sinensis_GCA_003604175	35588
GO:0050790	BP	3	regulation of catalytic activity	e	50.4792	6.96436e-09	5.73097e-05	5.72679e-05	5.58649e-05	240/14538	0.0165085	5/6	0.833333	5	Clonorchis_sinensis_GCA_003604175	35588
GO:0065009	BP	2	regulation of molecular function	e	47.3242	9.63309e-09	7.92707e-05	7.92033e-05	7.72722e-05	256/14538	0.017609	5/6	0.833333	5	Clonorchis_sinensis_GCA_003604175	35588
GO:0019538	BP	4	protein metabolic process	e	9.2776	1.55479e-06	0.0127944	0.0127804	0.0124718	1567/14538	0.107786	6/6	1	6	Clonorchis_sinensis_GCA_003604175	35588
GO:0004197	MF	6	cysteine-type endopeptidase activity	e	330.409	5.38889e-16	4.43451e-12	4.43451e-12	4.32272e-12	44/14538	0.00302655	6/6	1	6	Clonorchis_sinensis_GCA_003604175	35588
GO:0008234	MF	5	cysteine-type peptidase activity	e	167.103	3.85503e-14	3.17231e-10	3.17192e-10	3.09233e-10	87/14538	0.00598432	6/6	1	6	Clonorchis_sinensis_GCA_003604175	35588
GO:0004175	MF	5	endopeptidase activity	e	61.6017	1.71819e-11	1.4139e-07	1.41356e-07	1.37826e-07	236/14538	0.0162333	6/6	1	6	Clonorchis_sinensis_GCA_003604175	35588
GO:0070011	MF	4	peptidase activity, acting on L-amino acid peptides	e	41.8963	1.77224e-10	1.45838e-06	1.45785e-06	1.42161e-06	347/14538	0.0238685	6/6	1	6	Clonorchis_sinensis_GCA_003604175	35588
GO:0008233	MF	3	peptidase activity	e	35.8963	4.50808e-10	3.7097e-06	3.7079e-06	3.61618e-06	405/14538	0.027858	6/6	1	6	Clonorchis_sinensis_GCA_003604175	35588
GO:0140096	MF	2	catalytic activity, acting on a protein	e	11.8195	3.62699e-07	0.00298465	0.00298175	0.00290941	1230/14538	0.0846059	6/6	1	6	Clonorchis_sinensis_GCA_003604175	35588
GO:0016787	MF	2	hydrolase activity	e	8.56688	2.50997e-06	0.0206545	0.0206294	0.0201338	1697/14538	0.116729	6/6	1	6	Clonorchis_sinensis_GCA_003604175	35588
GO:0050790	BP	3	regulation of catalytic activity	e	59.2325	7.97206e-08	0.000695323	0.000694925	0.000677794	314/18599	0.0168826	4/4	1	4	Echinostoma_caproni_GCA_900618425	35588
GO:0065009	BP	2	regulation of molecular function	e	55.6856	1.02174e-07	0.000891158	0.000890545	0.000868691	334/18599	0.017958	4/4	1	4	Echinostoma_caproni_GCA_900618425	35588
GO:0006508	BP	5	proteolysis	e	31.7389	9.75701e-07	0.00851006	0.0085003	0.00829552	586/18599	0.0315071	4/4	1	4	Echinostoma_caproni_GCA_900618425	35588
GO:0005764	CC	7	lysosome	e	340.226	3.97103e-08	0.000346354	0.000346274	0.000337622	41/18599	0.00220442	3/4	0.75	3	Echinostoma_caproni_GCA_900618425	35588
GO:0000323	CC	6	lytic vacuole	e	317.028	4.93302e-08	0.000430258	0.00043011	0.000419411	44/18599	0.00236572	3/4	0.75	3	Echinostoma_caproni_GCA_900618425	35588
GO:0005773	CC	5	vacuole	e	232.487	1.27378e-07	0.00111099	0.0011101	0.00108298	60/18599	0.00322598	3/4	0.75	3	Echinostoma_caproni_GCA_900618425	35588
GO:0005615	CC	2	extracellular space	e	115.283	1.06931e-06	0.00932651	0.00931475	0.00909138	121/18599	0.00650573	3/4	0.75	3	Echinostoma_caproni_GCA_900618425	35588
GO:0004197	MF	6	cysteine-type endopeptidase activity	e	326.298	7.92503e-11	6.91221e-07	6.91221e-07	6.73795e-07	57/18599	0.00306468	4/4	1	4	Echinostoma_caproni_GCA_900618425	35588
GO:0008234	MF	5	cysteine-type peptidase activity	e	166.062	1.24607e-09	1.08682e-05	1.0867e-05	1.05942e-05	112/18599	0.00602183	4/4	1	4	Echinostoma_caproni_GCA_900618425	35588
GO:0004175	MF	5	endopeptidase activity	e	65.7208	5.24906e-08	0.000457823	0.000457613	0.000446281	283/18599	0.0152159	4/4	1	4	Echinostoma_caproni_GCA_900618425	35588
GO:0070011	MF	4	peptidase activity, acting on L-amino acid peptides	e	45.253	2.35067e-07	0.00205025	0.00204837	0.00199856	411/18599	0.022098	4/4	1	4	Echinostoma_caproni_GCA_900618425	35588
GO:0008233	MF	3	peptidase activity	e	39.0735	4.23762e-07	0.00369605	0.00369224	0.00360287	476/18599	0.0255928	4/4	1	4	Echinostoma_caproni_GCA_900618425	35588
GO:0050790	BP	3	regulation of catalytic activity	e	57.5231	2.55742e-11	1.88584e-07	1.88508e-07	1.8383e-07	195/11217	0.0173843	6/6	1	6	Fasciola_hepatica_GCA_002763495	35588
GO:0065009	BP	2	regulation of molecular function	e	53.1611	4.12923e-11	3.0449e-07	3.04325e-07	2.96813e-07	211/11217	0.0188107	6/6	1	6	Fasciola_hepatica_GCA_002763495	35588
GO:0006508	BP	5	proteolysis	e	31.5972	9.64372e-10	7.11128e-06	7.10453e-06	6.932e-06	355/11217	0.0316484	6/6	1	6	Fasciola_hepatica_GCA_002763495	35588
GO:0019538	BP	4	protein metabolic process	e	8.98078	1.8857e-06	0.0139051	0.0138882	0.0135546	1249/11217	0.111349	6/6	1	6	Fasciola_hepatica_GCA_002763495	35588
GO:0065007	BP	1	biological regulation	e	7.30273	6.53765e-06	0.0482086	0.0481367	0.0469933	1536/11217	0.136935	6/6	1	6	Fasciola_hepatica_GCA_002763495	35588
GO:0004197	MF	6	cysteine-type endopeptidase activity	e	249.267	2.94813e-15	2.17395e-11	2.17395e-11	2.11915e-11	45/11217	0.00401177	6/6	1	6	Fasciola_hepatica_GCA_002763495	35588
GO:0008234	MF	5	cysteine-type peptidase activity	e	131.965	1.58302e-13	1.16732e-09	1.16716e-09	1.13789e-09	85/11217	0.00757778	6/6	1	6	Fasciola_hepatica_GCA_002763495	35588
GO:0004175	MF	5	endopeptidase activity	e	77.8958	4.03338e-12	2.97422e-08	2.97341e-08	2.89923e-08	144/11217	0.0128377	6/6	1	6	Fasciola_hepatica_GCA_002763495	35588
GO:0070011	MF	4	peptidase activity, acting on L-amino acid peptides	e	47.1303	8.57428e-11	6.32267e-07	6.31838e-07	6.16327e-07	238/11217	0.0212178	6/6	1	6	Fasciola_hepatica_GCA_002763495	35588
GO:0008233	MF	3	peptidase activity	e	38.6793	2.83858e-10	2.09317e-06	2.09147e-06	2.0404e-06	290/11217	0.0258536	6/6	1	6	Fasciola_hepatica_GCA_002763495	35588
GO:0140096	MF	2	catalytic activity, acting on a protein	e	12.1528	3.05815e-07	0.00225508	0.00225263	0.00219823	923/11217	0.0822858	6/6	1	6	Fasciola_hepatica_GCA_002763495	35588
GO:0016787	MF	2	hydrolase activity	e	8.49773	2.62919e-06	0.0193877	0.0193614	0.0188989	1320/11217	0.117679	6/6	1	6	Fasciola_hepatica_GCA_002763495	35588
GO:0050790	BP	3	regulation of catalytic activity	e	50.5254	2.20232e-14	1.79973e-10	1.79907e-10	1.75436e-10	413/20867	0.019792	8/8	1	8	Opisthorchis_felineus_GCA_004794785	35588
GO:0065009	BP	2	regulation of molecular function	e	46.5781	4.24454e-14	3.46864e-10	3.46694e-10	3.38119e-10	448/20867	0.0214693	8/8	1	8	Opisthorchis_felineus_GCA_004794785	35588
GO:0006508	BP	5	proteolysis	e	34.3773	4.90113e-13	4.0052e-09	4.00177e-09	3.90423e-09	607/20867	0.029089	8/8	1	8	Opisthorchis_felineus_GCA_004794785	35588
GO:0019538	BP	4	protein metabolic process	e	9.31563	1.74362e-08	0.000142489	0.000142332	0.000138896	2240/20867	0.107347	8/8	1	8	Opisthorchis_felineus_GCA_004794785	35588
GO:0065007	BP	1	biological regulation	e	7.62962	8.63199e-08	0.000705407	0.000704457	0.000687623	2735/20867	0.131068	8/8	1	8	Opisthorchis_felineus_GCA_004794785	35588
GO:1901564	BP	3	organonitrogen compound metabolic process	e	7.14134	1.46615e-07	0.00119814	0.00119638	0.00116793	2922/20867	0.14003	8/8	1	8	Opisthorchis_felineus_GCA_004794785	35588
GO:0043170	BP	3	macromolecule metabolic process	e	6.12295	5.02723e-07	0.00410825	0.00410172	0.00400468	3408/20867	0.16332	8/8	1	8	Opisthorchis_felineus_GCA_004794785	35588
GO:0006807	BP	2	nitrogen compound metabolic process	e	5.20634	1.842e-06	0.0150528	0.015027	0.0146733	4008/20867	0.192074	8/8	1	8	Opisthorchis_felineus_GCA_004794785	35588
GO:0044238	BP	2	primary metabolic process	e	4.75872	3.78342e-06	0.0309181	0.0308576	0.0301387	4385/20867	0.21014	8/8	1	8	Opisthorchis_felineus_GCA_004794785	35588
GO:0071704	BP	2	organic substance metabolic process	e	4.51276	5.78647e-06	0.0472871	0.0471887	0.0460949	4624/20867	0.221594	8/8	1	8	Opisthorchis_felineus_GCA_004794785	35588
GO:0048770	CC	7	pigment granule	e	745.25	2.69831e-06	0.0220506	0.0220101	0.0214947	7/20867	0.000335458	2/8	0.25	2	Opisthorchis_felineus_GCA_004794785	35588
GO:0004197	MF	6	cysteine-type endopeptidase activity	e	251.41	4.42992e-20	3.62013e-16	3.62013e-16	3.52886e-16	83/20867	0.00397757	8/8	1	8	Opisthorchis_felineus_GCA_004794785	35588
GO:0008234	MF	5	cysteine-type peptidase activity	e	140.993	5.28943e-18	4.32252e-14	4.32199e-14	4.21355e-14	148/20867	0.00709254	8/8	1	8	Opisthorchis_felineus_GCA_004794785	35588
GO:0004175	MF	5	endopeptidase activity	e	67.0965	2.22622e-15	1.81926e-11	1.81882e-11	1.7734e-11	311/20867	0.0149039	8/8	1	8	Opisthorchis_felineus_GCA_004794785	35588
GO:0070011	MF	4	peptidase activity, acting on L-amino acid peptides	e	40.9961	1.18751e-13	9.70431e-10	9.69837e-10	9.45966e-10	509/20867	0.0243926	8/8	1	8	Opisthorchis_felineus_GCA_004794785	35588
GO:0008233	MF	3	peptidase activity	e	36.6731	2.91296e-13	2.38047e-09	2.37873e-09	2.32046e-09	569/20867	0.0272679	8/8	1	8	Opisthorchis_felineus_GCA_004794785	35588
GO:0140096	MF	2	catalytic activity, acting on a protein	e	11.5351	3.14543e-09	2.57044e-05	2.56793e-05	2.50564e-05	1809/20867	0.0866919	8/8	1	8	Opisthorchis_felineus_GCA_004794785	35588
GO:0016787	MF	2	hydrolase activity	e	8.54855	3.47103e-08	0.000283652	0.000283305	0.000276501	2441/20867	0.116979	8/8	1	8	Opisthorchis_felineus_GCA_004794785	35588
GO:0050790	BP	3	regulation of catalytic activity	e	52.2039	2.4584e-09	1.75825e-05	1.75751e-05	1.71392e-05	206/10754	0.0191557	5/5	1	5	Opisthorchis_viverrini_GCA_001990785	35588
GO:0065009	BP	2	regulation of molecular function	e	49.5576	3.19668e-09	2.28626e-05	2.28499e-05	2.22863e-05	217/10754	0.0201785	5/5	1	5	Opisthorchis_viverrini_GCA_001990785	35588
GO:0006508	BP	5	proteolysis	e	28.2257	5.4417e-08	0.00038919	0.00038881	0.000379379	381/10754	0.0354287	5/5	1	5	Opisthorchis_viverrini_GCA_001990785	35588
GO:0004197	MF	6	cysteine-type endopeptidase activity	e	307.257	2.71098e-13	1.93889e-09	1.93889e-09	1.89001e-09	35/10754	0.0032546	5/5	1	5	Opisthorchis_viverrini_GCA_001990785	35588
GO:0008234	MF	5	cysteine-type peptidase activity	e	143.387	1.44132e-11	1.03083e-07	1.03069e-07	1.00484e-07	75/10754	0.00697415	5/5	1	5	Opisthorchis_viverrini_GCA_001990785	35588
GO:0004175	MF	5	endopeptidase activity	e	59.7444	1.24333e-09	8.89227e-06	8.88978e-06	8.6681e-06	180/10754	0.016738	5/5	1	5	Opisthorchis_viverrini_GCA_001990785	35588
GO:0070011	MF	4	peptidase activity, acting on L-amino acid peptides	e	39.2482	1.03602e-08	7.40963e-05	7.40445e-05	7.22283e-05	274/10754	0.0254789	5/5	1	5	Opisthorchis_viverrini_GCA_001990785	35588
GO:0008233	MF	3	peptidase activity	e	34.6903	1.92879e-08	0.000137947	0.000137831	0.000134469	310/10754	0.0288265	5/5	1	5	Opisthorchis_viverrini_GCA_001990785	35588
GO:0140096	MF	2	catalytic activity, acting on a protein	e	11.0638	5.97599e-06	0.0427403	0.0426925	0.0416628	972/10754	0.090385	5/5	1	5	Opisthorchis_viverrini_GCA_001990785	35588
GO:0004197	MF	6	cysteine-type endopeptidase activity	e	482.333	4.11964e-06	0.0206641	0.0206641	0.0201432	24/11576	0.00207326	2/2	1	2	Schistosoma_bovis_GCA_003958945	35588
GO:0050790	BP	3	regulation of catalytic activity	e	79.3531	1.9806e-06	0.0135651	0.0135592	0.0132231	286/22695	0.0126019	3/3	1	3	Schistosoma_curassoni_GCA_900618015	35588
GO:0065009	BP	2	regulation of molecular function	e	75.903	2.26418e-06	0.0155074	0.0154983	0.0151164	299/22695	0.0131747	3/3	1	3	Schistosoma_curassoni_GCA_900618015	35588
GO:0004197	MF	6	cysteine-type endopeptidase activity	e	515.795	6.79888e-09	4.65655e-05	4.65655e-05	4.53916e-05	44/22695	0.00193875	3/3	1	3	Schistosoma_curassoni_GCA_900618015	35588
GO:0008234	MF	5	cysteine-type peptidase activity	e	189.125	1.44171e-07	0.000987425	0.000987281	0.000962532	120/22695	0.00528751	3/3	1	3	Schistosoma_curassoni_GCA_900618015	35588
GO:0004175	MF	5	endopeptidase activity	e	97.4034	1.06837e-06	0.00731728	0.00731515	0.00713281	233/22695	0.0102666	3/3	1	3	Schistosoma_curassoni_GCA_900618015	35588
GO:0070011	MF	4	peptidase activity, acting on L-amino acid peptides	e	58.1923	5.03631e-06	0.0344937	0.0344685	0.0336241	390/22695	0.0171844	3/3	1	3	Schistosoma_curassoni_GCA_900618015	35588
GO:0008233	MF	3	peptidase activity	e	52.1724	6.99413e-06	0.0479028	0.0478608	0.0466952	435/22695	0.0191672	3/3	1	3	Schistosoma_curassoni_GCA_900618015	35588
GO:0050790	BP	3	regulation of catalytic activity	e	67.1084	3.2501e-06	0.01575	0.0157403	0.015353	166/11140	0.0149013	3/3	1	3	Schistosoma_haematobium_GCA_000699445	35588
GO:0065009	BP	2	regulation of molecular function	e	64.7674	3.61772e-06	0.0175315	0.017517	0.0170895	172/11140	0.0154399	3/3	1	3	Schistosoma_haematobium_GCA_000699445	35588
GO:0004197	MF	6	cysteine-type endopeptidase activity	e	506.364	6.68549e-09	3.23979e-05	3.23979e-05	3.15812e-05	22/11140	0.00197487	3/3	1	3	Schistosoma_haematobium_GCA_000699445	35588
GO:0008234	MF	5	cysteine-type peptidase activity	e	182.623	1.56241e-07	0.000757143	0.000756987	0.000738056	61/11140	0.00547576	3/3	1	3	Schistosoma_haematobium_GCA_000699445	35588
GO:0004175	MF	5	endopeptidase activity	e	83.1343	1.70213e-06	0.0082485	0.0082451	0.00804057	134/11140	0.0120287	3/3	1	3	Schistosoma_haematobium_GCA_000699445	35588
GO:0070011	MF	4	peptidase activity, acting on L-amino acid peptides	e	52.5472	6.79671e-06	0.0329369	0.0329029	0.0321066	212/11140	0.0190305	3/3	1	3	Schistosoma_haematobium_GCA_000699445	35588
GO:0008233	MF	3	peptidase activity	e	46.2241	1.0002e-05	0.0484698	0.0484098	0.0472479	241/11140	0.0216338	3/3	1	3	Schistosoma_haematobium_GCA_000699445	35588
GO:0050790	BP	3	regulation of catalytic activity	e	59.0791	3.79436e-16	2.25233e-12	2.25044e-12	2.19555e-12	258/16936	0.0152338	9/10	0.9	9	Schistosoma_japonicum_GCA_006368765	35588
GO:0065009	BP	2	regulation of molecular function	e	56.4533	5.74523e-16	3.41037e-12	3.40692e-12	3.32439e-12	270/16936	0.0159424	9/10	0.9	9	Schistosoma_japonicum_GCA_006368765	35588
GO:0006508	BP	5	proteolysis	e	31.8945	8.4521e-16	5.01717e-12	5.01125e-12	4.89069e-12	531/16936	0.0313533	10/10	1	10	Schistosoma_japonicum_GCA_006368765	35588
GO:0019538	BP	4	protein metabolic process	e	9.1794	2.30356e-10	1.36739e-06	1.36509e-06	1.33292e-06	1845/16936	0.10894	10/10	1	10	Schistosoma_japonicum_GCA_006368765	35588
GO:1901564	BP	3	organonitrogen compound metabolic process	e	7.49712	1.75204e-09	1.04001e-05	1.03809e-05	1.01379e-05	2259/16936	0.133385	10/10	1	10	Schistosoma_japonicum_GCA_006368765	35588
GO:0043170	BP	3	macromolecule metabolic process	e	6.13846	1.29859e-08	7.70841e-05	7.69283e-05	7.51409e-05	2759/16936	0.162907	10/10	1	10	Schistosoma_japonicum_GCA_006368765	35588
GO:0065007	BP	1	biological regulation	e	8.03924	2.4434e-08	0.00014504	0.000144723	0.000141384	1896/16936	0.111951	9/10	0.9	9	Schistosoma_japonicum_GCA_006368765	35588
GO:0006807	BP	2	nitrogen compound metabolic process	e	5.44391	4.32272e-08	0.000256597	0.000255992	0.000250128	3111/16936	0.183692	10/10	1	10	Schistosoma_japonicum_GCA_006368765	35588
GO:0044238	BP	2	primary metabolic process	e	5.05703	9.04391e-08	0.000536846	0.00053549	0.000523313	3349/16936	0.197744	10/10	1	10	Schistosoma_japonicum_GCA_006368765	35588
GO:0071704	BP	2	organic substance metabolic process	e	4.76399	1.64414e-07	0.000975963	0.000973332	0.000951359	3555/16936	0.209908	10/10	1	10	Schistosoma_japonicum_GCA_006368765	35588
GO:0008152	BP	1	metabolic process	e	4	9.46096e-07	0.00561602	0.00559994	0.00547445	4234/16936	0.25	10/10	1	10	Schistosoma_japonicum_GCA_006368765	35588
GO:0004197	MF	6	cysteine-type endopeptidase activity	e	304.848	7.93093e-23	4.7078e-19	4.7078e-19	4.58912e-19	50/16936	0.00295229	9/10	0.9	9	Schistosoma_japonicum_GCA_006368765	35588
GO:0008234	MF	5	cysteine-type peptidase activity	e	131.287	4.60875e-22	2.73575e-18	2.73529e-18	2.66679e-18	129/16936	0.00761691	10/10	1	10	Schistosoma_japonicum_GCA_006368765	35588
GO:0070011	MF	4	peptidase activity, acting on L-amino acid peptides	e	40.7115	7.1885e-17	4.26709e-13	4.26566e-13	4.15952e-13	416/16936	0.0245631	10/10	1	10	Schistosoma_japonicum_GCA_006368765	35588
GO:0008233	MF	3	peptidase activity	e	37.1404	1.81776e-16	1.07902e-12	1.07847e-12	1.05182e-12	456/16936	0.0269249	10/10	1	10	Schistosoma_japonicum_GCA_006368765	35588
GO:0004175	MF	5	endopeptidase activity	e	61.4613	2.64461e-16	1.56984e-12	1.56878e-12	1.53026e-12	248/16936	0.0146434	9/10	0.9	9	Schistosoma_japonicum_GCA_006368765	35588
GO:0140096	MF	2	catalytic activity, acting on a protein	e	12.6012	9.60424e-12	5.70108e-08	5.69339e-08	5.55735e-08	1344/16936	0.0793576	10/10	1	10	Schistosoma_japonicum_GCA_006368765	35588
GO:0016787	MF	2	hydrolase activity	e	9.89252	1.08804e-10	6.45863e-07	6.44884e-07	6.29581e-07	1712/16936	0.101086	10/10	1	10	Schistosoma_japonicum_GCA_006368765	35588
GO:0003824	MF	1	catalytic activity	e	3.89871	1.22304e-06	0.00725998	0.00723797	0.00707696	4344/16936	0.256495	10/10	1	10	Schistosoma_japonicum_GCA_006368765	35588
GO:0050790	BP	3	regulation of catalytic activity	e	73.6921	2.4744e-06	0.017499	0.0174916	0.0170578	302/22255	0.01357	3/3	1	3	Schistosoma_mattheei_GCA_900617995	35588
GO:0065009	BP	2	regulation of molecular function	e	70.6508	2.80906e-06	0.0198656	0.0198544	0.0193648	315/22255	0.0141541	3/3	1	3	Schistosoma_mattheei_GCA_900617995	35588
GO:0004197	MF	6	cysteine-type endopeptidase activity	e	445.1	1.06705e-08	7.54615e-05	7.54615e-05	7.35591e-05	50/22255	0.00224669	3/3	1	3	Schistosoma_mattheei_GCA_900617995	35588
GO:0008234	MF	5	cysteine-type peptidase activity	e	176.627	1.77206e-07	0.0012532	0.00125302	0.00122161	126/22255	0.00566165	3/3	1	3	Schistosoma_mattheei_GCA_900617995	35588
GO:0004175	MF	5	endopeptidase activity	e	93.5084	1.20785e-06	0.00854192	0.0085395	0.00832657	238/22255	0.0106942	3/3	1	3	Schistosoma_mattheei_GCA_900617995	35588
GO:0070011	MF	4	peptidase activity, acting on L-amino acid peptides	e	55.3607	5.85068e-06	0.041376	0.0413467	0.0403329	402/22255	0.0180634	3/3	1	3	Schistosoma_mattheei_GCA_900617995	35588
GO:0006508	BP	5	proteolysis	e	41.5035	1.85761e-10	8.75865e-07	8.75308e-07	8.53786e-07	284/11787	0.0240943	6/6	1	6	Schistosoma_mansoni_GCA_000237925	35588
GO:0019538	BP	4	protein metabolic process	e	11.6014	4.04643e-07	0.00190789	0.00190506	0.0018598	1016/11787	0.0861967	6/6	1	6	Schistosoma_mansoni_GCA_000237925	35588
GO:1901564	BP	3	organonitrogen compound metabolic process	e	9.4827	1.36054e-06	0.00641494	0.00640406	0.00625323	1243/11787	0.105455	6/6	1	6	Schistosoma_mansoni_GCA_000237925	35588
GO:0043170	BP	3	macromolecule metabolic process	e	7.66385	4.89362e-06	0.0230734	0.0230294	0.0224918	1538/11787	0.130483	6/6	1	6	Schistosoma_mansoni_GCA_000237925	35588
GO:0006807	BP	2	nitrogen compound metabolic process	e	6.80543	9.99206e-06	0.0471126	0.0470127	0.0459249	1732/11787	0.146942	6/6	1	6	Schistosoma_mansoni_GCA_000237925	35588
GO:0008234	MF	5	cysteine-type peptidase activity	e	190.113	1.65257e-14	7.79188e-11	7.79188e-11	7.59546e-11	62/11787	0.00526003	6/6	1	6	Schistosoma_mansoni_GCA_000237925	35588
GO:0070011	MF	4	peptidase activity, acting on L-amino acid peptides	e	54.318	3.63592e-11	1.71434e-07	1.71397e-07	1.67112e-07	217/11787	0.0184101	6/6	1	6	Schistosoma_mansoni_GCA_000237925	35588
GO:0008233	MF	3	peptidase activity	e	49.1125	6.69958e-11	3.15885e-07	3.15751e-07	3.07922e-07	240/11787	0.0203614	6/6	1	6	Schistosoma_mansoni_GCA_000237925	35588
GO:0004197	MF	6	cysteine-type endopeptidase activity	e	346.676	4.97084e-08	0.000234375	0.000234176	0.000228467	17/11787	0.00144227	3/6	0.5	3	Schistosoma_mansoni_GCA_000237925	35588
GO:0140096	MF	2	catalytic activity, acting on a protein	e	15.737	6.46108e-08	0.00030464	0.000304317	0.00029696	749/11787	0.0635446	6/6	1	6	Schistosoma_mansoni_GCA_000237925	35588
GO:0016787	MF	2	hydrolase activity	e	12.139	3.08125e-07	0.00145281	0.00145096	0.00141619	971/11787	0.0823789	6/6	1	6	Schistosoma_mansoni_GCA_000237925	35588
GO:0006508	BP	5	proteolysis	e	48.5492	1.78002e-07	0.00121522	0.00121451	0.00118459	528/25634	0.0205976	4/4	1	4	Schistostoma_margrebowiei_GCA_900618395	35588
GO:0050790	BP	3	regulation of catalytic activity	e	61.0333	7.28556e-06	0.0497385	0.0496948	0.0484846	315/25634	0.0122884	3/4	0.75	3	Schistostoma_margrebowiei_GCA_900618395	35588
GO:0008234	MF	5	cysteine-type peptidase activity	e	201.843	5.74569e-10	3.92258e-06	3.92258e-06	3.82369e-06	127/25634	0.00495436	4/4	1	4	Schistostoma_margrebowiei_GCA_900618395	35588
GO:0004197	MF	6	cysteine-type endopeptidase activity	e	376.971	2.96338e-08	0.00020231	0.00020228	0.00019721	51/25634	0.00198955	3/4	0.75	3	Schistostoma_margrebowiei_GCA_900618395	35588
GO:0070011	MF	4	peptidase activity, acting on L-amino acid peptides	e	67.2808	4.8048e-08	0.000328024	0.000327928	0.000319754	381/25634	0.0148631	4/4	1	4	Schistostoma_margrebowiei_GCA_900618395	35588
GO:0008233	MF	3	peptidase activity	e	58.3918	8.48678e-08	0.000579392	0.000579138	0.000564786	439/25634	0.0171257	4/4	1	4	Schistostoma_margrebowiei_GCA_900618395	35588
GO:0004175	MF	5	endopeptidase activity	e	81.464	3.06116e-06	0.0208986	0.0208832	0.0203717	236/25634	0.00920652	3/4	0.75	3	Schistostoma_margrebowiei_GCA_900618395	35588
GO:0050790	BP	3	regulation of catalytic activity	e	72.9638	2.5494e-06	0.0179988	0.0179911	0.017545	304/22181	0.0137054	3/3	1	3	Trichobilharzia_regenti_GCA_900618515	35588
GO:0065009	BP	2	regulation of molecular function	e	69.5329	2.94708e-06	0.0208064	0.0207946	0.0202819	319/22181	0.0143817	3/3	1	3	Trichobilharzia_regenti_GCA_900618515	35588
GO:0004197	MF	6	cysteine-type endopeptidase activity	e	382.431	1.6967e-08	0.000119787	0.000119787	0.000116767	58/22181	0.00261485	3/3	1	3	Trichobilharzia_regenti_GCA_900618515	35588
GO:0008234	MF	5	cysteine-type peptidase activity	e	151.925	2.79382e-07	0.00197244	0.00197216	0.00192271	146/22181	0.00658221	3/3	1	3	Trichobilharzia_regenti_GCA_900618515	35588
GO:0004175	MF	5	endopeptidase activity	e	92.0373	1.2669e-06	0.0089443	0.00894176	0.00871881	241/22181	0.0108652	3/3	1	3	Trichobilharzia_regenti_GCA_900618515	35588

## Sheet: Supplementary Table 10
Supplementary Table 10. Atriophalophorus winterbourni genes within the two biggest HOGs (see Supplementary Table 12) investigated for signature of positive selection. Here we provide the position of each gene on each scaffold and the distance of the gene from the end edge of the scaffold. It is visualized with the figure next to it where genes are indicated in yellow. Figures created with package…
HOG	gene	contig	gene_start	gene_end	scaffold_length	distance from edge_end		HOG36163
HOG36190	maker-jcf7180000271173-augustus-gene-0.2-mRNA-1	jcf7180000271173	3660	5288	37484	32196
HOG36190	maker-jcf7180000252680-snap-gene-0.6-mRNA-1	jcf7180000252680	1145	2726	8878	6152
HOG36190	maker-jcf7180000250521-augustus-gene-0.4-mRNA-1	jcf7180000250521	4740	6315	15177	8862
HOG36190	augustus_masked-jcf7180000245900-processed-gene-0.0-mRNA-1	jcf7180000245900	10467	17900	25578	7678
HOG36190	maker-jcf7180000271323-augustus-gene-0.0-mRNA-1	jcf7180000271323	2920	8746	115611	106865
HOG36190	maker-jcf7180000271323-snap-gene-0.11-mRNA-1	jcf7180000271323	99469	101098	115611	14513
HOG36190	maker-jcf7180000271323-snap-gene-0.12-mRNA-1	jcf7180000271323	112949	114577	115611	1034
HOG36190	maker-jcf7180000243225-snap-gene-0.3-mRNA-1	jcf7180000243225	4315	5930	12530	6600
HOG36190	maker-jcf7180000219417-augustus-gene-0.11-mRNA-1	jcf7180000219417	111298	112920	119015	6095
HOG36190	augustus_masked-jcf7180000244216-processed-gene-0.0-mRNA-1	jcf7180000244216	14911	16498	17116	618
HOG36190	maker-jcf7180000244216-augustus-gene-0.12-mRNA-1	jcf7180000244216	12283	13864	17116	3252
HOG36190	maker-jcf7180000258100-snap-gene-0.0-mRNA-1	jcf7180000258100	12835	14363	20270	5907
HOG36190	augustus_masked-jcf7180000249279-processed-gene-0.3-mRNA-1	jcf7180000249279	3253	4829	8760	3931
HOG36190	maker-jcf7180000238333-snap-gene-0.1-mRNA-1	jcf7180000238333	11855	13441	18038	4597
HOG36190	maker-jcf7180000225415-augustus-gene-0.2-mRNA-1	jcf7180000225415	3261	4843	32413	27570
HOG36190	maker-jcf7180000220331-snap-gene-0.8-mRNA-1	jcf7180000220331	33999	35580	68374	32794
HOG36190	maker-jcf7180000220331-augustus-gene-0.15-mRNA-1	jcf7180000220331	53786	55367	68374	13007
HOG36190	maker-jcf7180000225762-augustus-gene-0.2-mRNA-1	jcf7180000225762	5010	6573	49792	43219
HOG36190	maker-jcf7180000271465-snap-gene-0.6-mRNA-1	jcf7180000271465	2984	4611	28667	24056
HOG36190	maker-jcf7180000273036-augustus-gene-0.5-mRNA-1	jcf7180000273036	5945	7528	28791	21263
HOG36190	maker-jcf7180000275989-snap-gene-0.0-mRNA-1	jcf7180000275989	6418	7998	26066	18068
HOG36190	maker-jcf7180000267187-snap-gene-0.0-mRNA-1	jcf7180000267187	1562	3190	10395	7205
HOG36190	maker-jcf7180000249005-augustus-gene-0.4-mRNA-1	jcf7180000249005	2186	3803	16199	12396
HOG36190	snap_masked-jcf7180000273960-processed-gene-0.6-mRNA-1	jcf7180000273960	16648	18263	23461	5198
HOG36190	maker-jcf7180000273960-augustus-gene-0.1-mRNA-1	jcf7180000273960	14546	14717	23461	8744
HOG36190	snap_masked-jcf7180000249873-processed-gene-0.1-mRNA-1	jcf7180000249873	855	2459	20429	17970
HOG36190	maker-jcf7180000276850-snap-gene-0.15-mRNA-1	jcf7180000276850	8057	9685	192099	182414
HOG36190	augustus_masked-jcf7180000255938-processed-gene-0.3-mRNA-1	jcf7180000255938	7741	15174	15617	443
HOG36190	maker-jcf7180000271324-augustus-gene-0.6-mRNA-1	jcf7180000271324	8512	10140	26503	16363
HOG36190	maker-jcf7180000225635-augustus-gene-0.3-mRNA-1	jcf7180000225635	20999	22309	22387	78
HOG36190	maker-jcf7180000273656-augustus-gene-0.5-mRNA-1	jcf7180000273656	2946	4527	17415	12888
HOG36190	maker-jcf7180000258128-augustus-gene-0.4-mRNA-1	jcf7180000258128	1236	2864	4949	2085
HOG36190	maker-jcf7180000247947-augustus-gene-0.1-mRNA-1	jcf7180000247947	1287	2899	8555	5656		HOG25941
HOG36190	maker-jcf7180000272356-augustus-gene-0.13-mRNA-1	jcf7180000272356	161387	163015	199311	36296
HOG36190	maker-jcf7180000272356-augustus-gene-0.8-mRNA-1	jcf7180000272356	32017	33643	199311	165668
HOG36190	maker-jcf7180000245703-snap-gene-0.7-mRNA-1/	jcf7180000245703	11897	13512	20634	7122
HOG25969	snap_masked-jcf7180000221780-processed-gene-0.1-mRNA-1	jcf7180000221780	5273	7732	12317	4585
HOG25969	maker-jcf7180000227595-augustus-gene-0.2-mRNA-1	jcf7180000227595	6430	8871	29635	20764
HOG25969	maker-jcf7180000221555-augustus-gene-0.12-mRNA-1	jcf7180000221555	102765	106161	107455	1294
HOG25969	maker-jcf7180000221555-augustus-gene-0.13-mRNA-1	jcf7180000221555	34347	37761	107455	69694
HOG25969	maker-jcf7180000271963-snap-gene-0.0-mRNA-1	jcf7180000271963	17526	21852	70923	49071
HOG25969	snap_masked-jcf7180000239893-processed-gene-0.3-mRNA-1	jcf7180000239893	7559	10024	19568	9544
HOG25969	maker-jcf7180000252727-augustus-gene-0.1-mRNA-1	jcf7180000252727	17303	19789	21107	1318
HOG25969	maker-jcf7180000248133-augustus-gene-0.3-mRNA-1	jcf7180000248133	4572	7038	11861	4823
HOG25969	maker-jcf7180000234763-augustus-gene-0.2-mRNA-1	jcf7180000234763	5108	7496	23864	16368
HOG25969	maker-jcf7180000269074-snap-gene-0.3-mRNA-1	jcf7180000269074	3089	5480	6010	530
HOG25969	maker-jcf7180000227141-augustus-gene-0.10-mRNA-1	jcf7180000227141	20252	22725	34232	11507
HOG25969	maker-jcf7180000226570-augustus-gene-0.4-mRNA-1	jcf7180000226570	8864	11338	55753	44415
HOG25969	maker-jcf7180000235843-augustus-gene-0.0-mRNA-1	jcf7180000235843	12476	14867	26213	11346
HOG25969	maker-jcf7180000251249-augustus-gene-0.3-mRNA-1	jcf7180000251249	221	2683	11125	8442
HOG25969	maker-jcf7180000261585-snap-gene-0.2-mRNA-1	jcf7180000261585	7705	10165	11672	1507
HOG25969	maker-agouti_scaf_22-augustus-gene-0.28-mRNA-1	agouti_scaf_22	46772	49084	145932	96848
HOG25969	maker-jcf7180000249370-snap-gene-0.0-mRNA-1	jcf7180000249370	9560	12741	14188	1447
HOG25969	maker-jcf7180000237756-augustus-gene-0.1-mRNA-1	jcf7180000237756	10736	14159	25136	10977
HOG25969	maker-jcf7180000242912-augustus-gene-0.0-mRNA-1	jcf7180000242912	6295	8781	19950	11169
HOG25969	maker-jcf7180000231292-augustus-gene-0.7-mRNA-1	jcf7180000231292	5437	7899	17885	9986
HOG25969	augustus_masked-jcf7180000253044-processed-gene-0.0-mRNA-1	jcf7180000253044	7202	10176	11465	1289
HOG25969	maker-jcf7180000257614-augustus-gene-0.5-mRNA-1	jcf7180000257614	4290	6835	15659	8824
HOG25969	maker-jcf7180000230886-augustus-gene-0.7-mRNA-1	jcf7180000230886	40769	43239	47082	3843
HOG25969	maker-jcf7180000238648-augustus-gene-0.3-mRNA-1	jcf7180000238648	4138	6601	20585	13984
HOG25969	maker-agouti_scaf_1596-augustus-gene-0.19-mRNA-1	agouti_scaf_1596	19928	22389	95749	73360
HOG25969	maker-agouti_scaf_1596-augustus-gene-0.18-mRNA-1	agouti_scaf_1596	2750	5236	95749	90513
HOG25969	snap_masked-jcf7180000236868-processed-gene-0.2-mRNA-1	jcf7180000236868	6190	8511	25667	17156
HOG25969	maker-jcf7180000248760-augustus-gene-0.2-mRNA-1	jcf7180000248760	989	3301	12398	9097
HOG25969	maker-jcf7180000219449-augustus-gene-0.4-mRNA-1	jcf7180000219449	16895	19381	42315	22934
HOG25969	maker-jcf7180000262976-snap-gene-0.3-mRNA-1	jcf7180000262976	4586	7072	10654	3582
HOG25969	snap_masked-jcf7180000236376-processed-gene-0.3-mRNA-1	jcf7180000236376	6003	8453	19441	10988

[truncated: 2 more sheets: Supplementary Table 11, Supplementary Table 12]
